# Supplementary material for: Genome-Wide Identification of SNAC1-Targeted Genes Involved in Drought Response in Rice
Source: Front Plant Sci. 2019 Jul 26;10:982. doi: 10.3389/fpls.2019.00982 (PMC6677020; doi:10.3389/fpls.2019.00982)
Supplement: TABLE S1 — Primers used in this study. [file Table_1.XLSX]

## Sheet: Sheet1
Name	Primer Sequence(5'-3')
Ubiquitin-qF	AACCAGCTGAGGCCCAAGA
Ubiquitin-qR	ACGATTGATTTAACCAGTCCATGA
SNAC1-qRTF	TGGGAGAAGATGCAGCAGG
SNAC1-qRTR	CGGGAAGGGGTCGTTGT
SNAC1-1301F	TACGAACGATAGCCGGTACCATGGGGATGGGGATGAGGAGGGA
SNAC1-1301R	TTGCGGACTCTAGAGGATCCTCAGAACGGGACCATGCCCATGCCG
NARD-BDF	TCTAGAACTAGTGGATCC CGCACGCTTGGGATCAAG
NARD-BDR	AAGCTTGATATCGAATTCATCGGCGAGCCGGTACTCATG
SNAC1- BH1-F	TCTAGAACTAGTGGATCCATGGGGATGGGGATGAGGAGGGA
SNAC1- ER1-R	ATAAGCTTGATATCGAATTCTCAGAACGGGACCATGCCCATGCCG
NARD- BH1-BDF	TCTAGAACTAGTGGATCCCGCACGCTTGGGATCAAG
NARD- ER1-BDR	ATAAGCTTGATATCGAATTCATCGGCGAGCCGGTACTCATG
N2- BH1-F	TCTAGAACTAGTGGATCCGAGCACTACCTGTGCAGGAA
C1- BH1-F	TCTAGAACTAGTGGATCCGAGTGGGAGAAGATGCAGCAG
C1- ER1-R	ATAAGCTTGATATCGAATTCGGCCGCGGTGGCGTCGTCCA
N3- ER1-R	ATAAGCTTGATATCGAATTCGTTCTTCTTGTTGTACAGCC
NCED4qF	GCACGGCACCTTCATTGG
NCED4qR	CTGTTAATTCTTTTTACTGTTGCGTTCT
07g39220qF	CGAGCAAAAAAGATGGTTCCTT
07g39220qR	CATTGACCAGTACTGATCTAACAACAAC
01g25010qF	CGGTCAGGCGGACAAAGTAG
01g25010qR	TCGTTCGCTTGGAGGAGAA
01g44110qF	TTGGGTTTATGTGCTGTTAAGCTT
01g44110qR	GATAACACCATTCCCTCATGCA
01g53370qF	CTCCCCAGGTCTCAGTTCGA
01g53370qR	TTGCACACCTGTTCGGACAA
02g47470qF	CAACGGCCTCCCCATGA
02g47470qR	TTTTTGTCTCCCTGTTCGGTTT
03g03600qF	TGTTCCTTCGTGCTGCTTTAAG
03g03600qR	GCAGCTCGTGCAATCACAAT
04g39150qF	ACCCGGACGTCATCAAGGA
04g39150qR	TCGATCTGGCTGTCTGGCTAGT
08g43270qF	CCGGGTGAAGGTGAAGTACAAC
08g43270qR	CGTCTTCTCCGACAGGAGCTT
OsPP2C49qF	GGCTTATTCTCTTCCTCCTCTAT
OsPP2C49qR	AGTAAATTCTTTGCGACGATGAT
01g62900qF	CGCCCCTCCCCGTATCT
01g62900qR	AGGAATGCGGCAACAAGTG
02g54140qF	TCGCCTGAATCATAGCGTAGTG
02g54140qR	CGGCAACCATTTCCAGCTT
04g35100qF	CATCACCGACCAGCTCAACA
04g35100qR	GTCGTTGCGGAAGTCGTACA
05g10670qF	TCAACTGAGCAAACCCAACAAG
05g10670qR	CTGCTACCTTCTGCTTCCACTATG
06g39750qF	GGCGCCAACGACAAGTG
06g39750qR	CTTGCCGATCTCGTCTTCCT
ChIP-qPCR
03g11550CF1	GGCGTCTCTCTAGCGAAAAT
03g11550CR1	GCAGGTACGGTCATCCTCAT
03g11550CF2	GGATGAGAGGATGAGGTGGA
03g11550CR2	AAAGAAGGCCCAAAACCATT
03g11550CF3	GATCACCTGATCGGCCTTAG
03g11550CR3	GGTAGGGGGACAGGAGGAT
03g11550CF4	GATTATGGCGAGCTGTCACC
03g11550CR4	TGCTGTGTTGTCTTGTTCCA
08g10080CF1	TTTGCGGCAGAGGTTAATTT
08g10080CR1	TGTTTGTCGACATGCTCCAT
08g10080CF2	TCTCGCAAGATAAACGACGA
08g10080CR2	TAAAAGACGAGGCCCCTTTC
08g10080CF3	GGAAACCAAACGTGGAAGAA
08g10080CR3	TGCCGTGAGTCGTTGTAACT
02g52250CF1	TGGGACCTGAGGCTTATTTG
02g52250CR1	TTACACGGCACGATCACATT
02g52250CF2	AGATTGGGAATGGCCTTACG
02g52250CR2	ACGCTTTGCACTACCACTTG
02g52250CF3	TTTCAAAGCCCATCCAAAAC
02g52250CR3	GACGAAGCCAGGAAGGTTCT
05g38290CF1	GCTGCAACGTATGGGTCTTT
05g38290CR1	GTGGTTCGTGCATGATTGTC
05g38290CF2	GCTGCAACGTATGGGTCTTT
05g38290CR2	GATTTCCGGTCCAAACAAGA
05g38290CF3	CCTCCTCCACGAGAAGCTGT
05g38290CR3	GCCATTCATGTGTTGTGGAG
05g38290CF4	GCGACGACAACAACCAGAC
05g38290CR4	TGCAGATGGCACAGCTACTC
03g60560CF1	GTGAGAGAAACGACGCACAA
03g60560CR1	TGTGAGCATACTGTGGCTTTG
03g60560CF2	GCTGAGGATAAGGGCATAAGG
03g60560CR2	CCACCTCCACTGAGGAAAAA
03g60560CF3	TGATCAGCCTCTCGCTGTC
03g60560R3	TTCTCCTGCACCTTCTTGGT
03g12820F	GCGTGTGTAGGCAGGTGC
03g12820R	CGTGTGGGCGTGTGGC
09g12770F	GAGCATGTGGGATAGCGAGT
09g12770R	CGCGTGGATGAGTAGGAAAA
02g05630F	CATATGCTTATGGATGACTTTTGCT
02g05630R	ATTAGAAAGGTCACTCATTGGCAAT
