# Supplementary material for: Genome-Wide Identification of SNAC1-Targeted Genes Involved in Drought Response in Rice
Source: Front Plant Sci. 2019 Jul 26;10:982. doi: 10.3389/fpls.2019.00982 (PMC6677020; doi:10.3389/fpls.2019.00982)
Supplement: TABLE S2 — Differentially expressed genes identified from RNA-Seq. [file Table_2.XLSX]

## Sheet: Sheet1
Supplementary Table 2. Differentially expressed genes identified from RNA-Seq.
ID	SNAC1D VS SNAC1N		ZH11D VS ZH11N		log2FC(SNAC1D/N-ZH11D/N)	regulated in SNAC1
	log2FC	FDR	log2FC	FDR
LOC_Os01g01430	2.6467	0.000141322	3.60888	1.91846e-06	-0.962177	down
LOC_Os01g01650	-3.11373	0.000126111	-2.22835	1.03919e-05	-0.885383	down
LOC_Os01g01890	-6.07746	3.34849e-16	-5.52412	3.0127e-13	-0.553338	down
LOC_Os01g01925	-2.35458	0.00131334	-2.89127	0.0084572	0.536693	up
LOC_Os01g02550	-2.03914	0.00113315	-3.13148	0.00735486	1.09234	up
LOC_Os01g02570	-3.42093	1.38292e-08	-4.05381	0.00152696	0.632872	up
LOC_Os01g02780	-4.75933	0.0440344	-7.04787	0.0337268	2.28854	up
LOC_Os01g03360	4.58977	0.000152903	7.40881	2.12956e-24	-2.81903	down
LOC_Os01g03390	3.92273	5.2666e-12	4.91488	3.08286e-16	-0.99215	down
LOC_Os01g03680	4.0301	3.71923e-14	1.54915	0.0404314	2.48095	up
LOC_Os01g03710	2.56964	2.11119e-07	3.2571	0.000162368	-0.687462	down
LOC_Os01g03720	6.03651	7.46089e-20	6.84209	1.21451e-10	-0.805581	down
LOC_Os01g03730	1.44148	0.00195361	2.07725	0.000198164	-0.635778	down
LOC_Os01g04040	2.48959	0.00198392	3.01961	2.90754e-11	-0.530028	down
LOC_Os01g04360	7.68959	1.89274e-61	8.19765	8.70586e-52	-0.508067	down
LOC_Os01g04390	-4.10741	2.54197e-09	-3.5483	2.61579e-06	-0.559106	down
LOC_Os01g04720	-1.99792	3.90366e-07	-2.64089	2.18139e-07	0.642977	up
LOC_Os01g06150	-1.66198	0.0302623	-3.29323	3.39469e-05	1.63126	up
LOC_Os01g06560	1.63613	0.0419146	3.09574	0.0057223	-1.45961	down
LOC_Os01g06730	3.44041	2.00844e-05	5.40293	1.92228e-08	-1.96251	down
LOC_Os01g07130	2.335	2.47007e-05	2.87405	1.83045e-06	-0.539056	down
LOC_Os01g07500	-1.7982	0.000272618	-2.34689	2.54327e-05	0.548687	up
LOC_Os01g08020	-5.66748	0.016691	-4.96525	0.0144583	-0.702226	down
LOC_Os01g08150	-3.35589	1.21498e-10	-3.87604	1.48624e-11	0.520152	up
LOC_Os01g08190	-1.40949	0.0328226	-2.3671	0.000429907	0.957604	up
LOC_Os01g08380	-3.07869	9.61581e-06	-2.19916	0.00729073	-0.879531	down
LOC_Os01g09700	5.7975	5.30244e-12	4.50413	1.12922e-07	1.29336	up
LOC_Os01g09870	2.83206	3.89689e-05	3.4715	1.85073e-06	-0.639435	down
LOC_Os01g11010	-5.45465	1.71071e-07	-5.99117	5.28731e-18	0.536528	up
LOC_Os01g11460	-2.04368	0.00686919	-3.70679	8.60642e-06	1.66311	up
LOC_Os01g11730	-8.61529	5.69067e-18	-6.01093	5.85413e-11	-2.60436	down
LOC_Os01g12760	2.81454	8.33402e-08	3.61663	0.000359136	-0.802087	down
LOC_Os01g12820	4.40081	8.08715e-14	5.4937	0.000194623	-1.0929	down
LOC_Os01g13140	-3.71521	9.95421e-07	-7.00966	3.96833e-12	3.29445	up
LOC_Os01g13280	1.43999	0.00286958	2.12561	0.000305531	-0.685619	down
LOC_Os01g14530	-6.6338	8.96642e-18	-5.9717	1.27252e-10	-0.6621	down
LOC_Os01g14960	-4.25324	1.83604e-09	-3.18914	3.78561e-06	-1.0641	down
LOC_Os01g15039	-4.43707	2.71416e-11	-6.11712	9.41133e-12	1.68006	up
LOC_Os01g15770	-2.348	0.000367659	-1.83938	0.0010188	-0.508612	down
LOC_Os01g15830	-3.70483	9.71038e-23	-2.66664	2.2858e-05	-1.03819	down
LOC_Os01g16650	-4.1575	0.000107959	-4.72552	2.89557e-10	0.568022	up
LOC_Os01g16714	-1.20624	0.00920344	-1.79166	0.000437802	0.585419	up
LOC_Os01g16920	3.76531	0.000122371	8.08808	1.27941e-09	-4.32277	down
LOC_Os01g17160	-1.69451	0.000346688	-2.29576	1.01633e-05	0.601254	up
LOC_Os01g18450	-3.75135	1.15544e-05	-3.01474	0.000531417	-0.736611	down
LOC_Os01g19170	-2.91128	9.34649e-05	-3.45672	0.000402189	0.545432	up
LOC_Os01g19480	-5.2196	2.28009e-23	-5.88698	1.70163e-08	0.667375	up
LOC_Os01g19770	9.14984	7.44717e-19	8.30528	2.54223e-12	0.84456	up
LOC_Os01g20030	7.64884	1.8648e-17	6.67629	4.22881e-06	0.972548	up
LOC_Os01g20204	6.1939	2.32045e-20	5.60754	3.92397e-08	0.586358	up
LOC_Os01g20830	-5.10563	1.686e-06	-5.66488	5.71631e-05	0.559248	up
LOC_Os01g20980	-2.98337	9.14502e-05	-4.36974	5.96035e-08	1.38637	up
LOC_Os01g22336	-4.50079	8.5256e-08	-8.0157	7.3219e-11	3.51492	up
LOC_Os01g23970	-6.02605	1.67386e-08	-3.85563	3.16075e-05	-2.17042	down
LOC_Os01g24710	3.00083	0.037077	3.69344	1.55423e-08	-0.692604	down
LOC_Os01g24810	5.86025	1.44607e-13	4.85571	1.98331e-10	1.00454	up
LOC_Os01g24820	7.54491	1.50493e-09	6.218	0.00194039	1.3269	up
LOC_Os01g25670	-3.02327	1.61907e-06	-3.88219	7.78532e-08	0.85892	up
LOC_Os01g25688	-1.43298	0.0277221	-1.94071	0.007554	0.507726	up
LOC_Os01g26210	-2.663	0.000207319	-3.18138	0.0260212	0.518378	up
LOC_Os01g27140	-2.1931	3.86797e-08	-1.66386	0.0328259	-0.529249	down
LOC_Os01g27230	-1.37253	0.00187513	-2.97019	0.000426084	1.59765	up
LOC_Os01g28500	2.64244	2.21332e-12	3.23287	1.88288e-13	-0.590425	down
LOC_Os01g28840	7.70722	2.64093e-33	6.78201	1.00338e-08	0.925212	up
LOC_Os01g33160	-5.86338	9.90737e-06	-6.93767	8.01658e-07	1.0743	up
LOC_Os01g35590	-1.63682	0.00717316	-2.37285	0.000587152	0.736029	up
LOC_Os01g36220	1.48463	7.61646e-05	2.03336	1.85326e-06	-0.548733	down
LOC_Os01g36390	-2.41194	0.0003961	-3.06473	5.48009e-05	0.652791	up
LOC_Os01g37200	4.80722	4.51181e-08	7.03144	8.92887e-05	-2.22422	down
LOC_Os01g37410	7.2469	5.86791e-21	5.78247	2.24043e-14	1.46443	up
LOC_Os01g37460	-2.26662	0.000146567	-1.71875	0.00967672	-0.547874	down
LOC_Os01g37630	-2.2245	4.40846e-07	-1.51389	0.00162406	-0.71061	down
LOC_Os01g37750	3.55175	9.36061e-17	2.94718	3.40719e-10	0.604566	up
LOC_Os01g38359	-1.32398	0.00117265	-2.06442	1.30785e-05	0.740443	up
LOC_Os01g39330	-1.57255	0.00771718	-2.12945	0.000763538	0.556894	up
LOC_Os01g40260	2.29749	0.000245517	1.42783	0.0323124	0.869656	up
LOC_Os01g40550	-3.52749	3.17114e-08	-2.94308	8.41107e-06	-0.584417	down
LOC_Os01g41120	-3.39911	2.0094e-09	-2.74832	0.000238737	-0.650796	down
LOC_Os01g41720	1.312	0.0193109	1.91176	0.00206204	-0.599763	down
LOC_Os01g41730	-3.90199	0.000269923	-3.35129	0.000177315	-0.550694	down
LOC_Os01g43590	-3.63129	1.4883e-07	-2.90755	4.24871e-05	-0.72374	down
LOC_Os01g43610	-3.2818	3.04617e-07	-2.05737	0.00534947	-1.22443	down
LOC_Os01g43740	1.59973	0.00065925	2.11236	5.71377e-06	-0.512623	down
LOC_Os01g44360	-5.98184	1.77988e-15	-6.7249	3.8129e-08	0.743057	up
LOC_Os01g44960	-3.41061	4.63145e-17	-2.84772	1.21065e-09	-0.562883	down
LOC_Os01g45110	7.7994	0.000119271	6.3757	2.88319e-19	1.4237	up
LOC_Os01g45140	-7.15849	1.00578e-15	-6.14097	1.42036e-14	-1.01753	down
LOC_Os01g45640	3.14928	6.82424e-16	4.01936	1.46148e-07	-0.870083	down
LOC_Os01g45670	2.46497	5.85714e-06	3.1125	4.90625e-07	-0.647528	down
LOC_Os01g47050	-2.19346	0.000323825	-3.07944	6.66474e-06	0.885984	up
LOC_Os01g47300	3.77694	0.00278679	6.80317	1.3909e-12	-3.02623	down
LOC_Os01g47700	-4.19343	1.27801e-10	-5.0971	8.42165e-11	0.90367	up
LOC_Os01g48570	-6.28952	5.02528e-09	-4.64836	7.52202e-09	-1.64115	down
LOC_Os01g49580	3.32674	1.08995e-05	2.3452	0.00296485	0.981543	up
LOC_Os01g49710	4.40096	3.47264e-17	5.50539	2.15481e-18	-1.10443	down
LOC_Os01g50520	1.95506	0.000134823	3.23635	8.34666e-08	-1.2813	down
LOC_Os01g50680	-4.93682	2.45005e-10	-4.05259	3.72067e-07	-0.884237	down
LOC_Os01g50700	6.95623	1.79505e-20	7.4806	5.24082e-27	-0.524371	down
LOC_Os01g51030	1.72477	0.00254654	2.55475	3.1952e-05	-0.829977	down
LOC_Os01g51260	-4.10309	1.39595e-10	-4.68783	6.66317e-08	0.584745	up
LOC_Os01g52120	1.76978	0.00697039	2.29952	0.000594773	-0.529742	down
LOC_Os01g52160	-6.02001	3.68823e-09	-6.91294	2.32473e-17	0.892938	up
LOC_Os01g52330	2.60094	0.000150916	3.45145	2.1867e-05	-0.850513	down
LOC_Os01g52690	2.66018	4.00678e-09	4.14293	1.42986e-08	-1.48276	down
LOC_Os01g52740	2.33365	5.87773e-06	3.38873	5.085e-09	-1.05508	down
LOC_Os01g52770	-6.67231	3.24057e-46	-7.3836	7.55058e-08	0.711289	up
LOC_Os01g52830	9.74002	3.58164e-19	10.6362	8.11656e-18	-0.896192	down
LOC_Os01g53090	3.98942	4.40256e-09	5.08412	1.50387e-10	-1.0947	down
LOC_Os01g53370	-5.15735	0.0019953	-4.52001	0.00229831	-0.637339	down
LOC_Os01g53990	-5.30935	9.80819e-07	-3.9748	0.000779225	-1.33456	down
LOC_Os01g54270	-3.44129	0.011592	-2.83152	0.043078	-0.609769	down
LOC_Os01g54670	-3.50223	1.32171e-07	-2.55103	0.000246301	-0.951209	down
LOC_Os01g55190	-3.6341	2.21446e-22	-4.1456	7.68866e-14	0.511496	up
LOC_Os01g55340	1.08242	0.0309117	1.7965	0.0010415	-0.714086	down
LOC_Os01g55350	-3.91212	1.79835e-06	-2.88956	0.0493492	-1.02256	down
LOC_Os01g55500	-2.21811	4.69596e-05	-2.77318	1.34947e-06	0.555073	up
LOC_Os01g56940	-3.89549	6.24733e-06	-3.02328	4.17073e-05	-0.872205	down
LOC_Os01g57650	-2.71639	0.000172825	-3.39753	7.50942e-10	0.681143	up
LOC_Os01g57690	-4.45748	3.00316e-18	-5.49247	7.6248e-12	1.03499	up
LOC_Os01g58230	10.0031	2.00657e-17	9.12161	9.09589e-09	0.881501	up
LOC_Os01g58730	-3.75998	2.01189e-07	-3.24232	0.000282639	-0.517655	down
LOC_Os01g58850	6.50842	7.99281e-17	7.37619	9.16696e-17	-0.867776	down
LOC_Os01g59000	3.47737	2.10947e-09	2.86873	2.31123e-06	0.608634	up
LOC_Os01g60330	-3.89964	3.05891e-20	-4.4645	4.00685e-13	0.564857	up
LOC_Os01g60770	-7.38593	6.44726e-39	-8.03939	1.32807e-09	0.653459	up
LOC_Os01g60960	-3.35548	0.00189017	-2.55648	0.000934744	-0.799	down
LOC_Os01g61160	-4.83396	3.10099e-17	-3.77108	2.38003e-11	-1.06288	down
LOC_Os01g61510	2.40282	0.00441058	1.68097	0.0360373	0.721842	up
LOC_Os01g61570	-5.03714	1.55923e-08	-7.25987	1.98729e-07	2.22273	up
LOC_Os01g62190	3.72474	2.24972e-09	4.42257	2.97525e-07	-0.697829	down
LOC_Os01g62480	-6.42748	1.94308e-18	-7.09131	5.21168e-28	0.663834	up
LOC_Os01g63540	-6.70411	3.42555e-06	-4.9859	3.64429e-15	-1.71822	down
LOC_Os01g64100	-4.28057	0.00096594	-4.87562	4.78619e-12	0.595051	up
LOC_Os01g64360	4.05481	3.40115e-14	4.63274	3.38432e-10	-0.577935	down
LOC_Os01g64860	-4.41713	4.2548e-11	-3.89556	1.45392e-05	-0.521567	down
LOC_Os01g64910	6.90529	9.35824e-09	5.61453	3.54512e-08	1.29076	up
LOC_Os01g65490	-7.23422	4.72782e-10	-5.51233	8.45476e-08	-1.72189	down
LOC_Os01g65830	-4.1967	0.0151524	-5.36981	6.45608e-08	1.17312	up
LOC_Os01g66010	-5.68281	0.0128044	-7.7999	0.00490163	2.11709	up
LOC_Os01g66820	-1.59143	0.0387241	-3.81279	0.0012541	2.22136	up
LOC_Os01g67110	-4.37478	0.0407851	-5.61771	8.66389e-08	1.24293	up
LOC_Os01g67540	2.34643	7.58621e-10	1.74762	9.57094e-05	0.598815	up
LOC_Os01g68570	-2.10109	0.000364458	-2.70953	0.000475447	0.608445	up
LOC_Os01g69200	-1.63739	0.00994981	-2.15531	0.00241294	0.517924	up
LOC_Os01g69290	-4.44437	3.56032e-21	-4.95853	1.85107e-08	0.514164	up
LOC_Os01g70490	-1.80341	0.00191183	-3.22186	0.000830854	1.41844	up
LOC_Os01g70970	-6.96825	6.39186e-21	-5.50533	4.83722e-10	-1.46293	down
LOC_Os01g71340	2.42639	0.0204831	1.85248	2.39856e-05	0.573915	up
LOC_Os01g71474	-3.70637	0.0111641	-2.87595	0.000799018	-0.830418	down
LOC_Os01g71624	4.43376	2.37477e-14	5.11702	9.71315e-07	-0.683257	down
LOC_Os01g71670	3.36139	5.00246e-16	3.87588	1.39302e-16	-0.514499	down
LOC_Os01g71810	-5.88693	5.91217e-25	-6.98595	1.07045e-14	1.09902	up
LOC_Os01g72270	4.47613	3.41564e-07	5.63542	2.63315e-08	-1.15928	down
LOC_Os01g72360	5.01488	8.33995e-06	3.21296	0.000546582	1.80192	up
LOC_Os01g72490	1.61183	0.000130991	2.52469	9.6404e-08	-0.912869	down
LOC_Os01g72570	1.28194	0.000578995	1.79963	0.0139889	-0.517683	down
LOC_Os01g72710	-2.23906	0.000390402	-2.83405	3.96282e-05	0.594993	up
LOC_Os01g72760	-4.96953	5.88215e-10	-6.35709	3.48472e-06	1.38756	up
LOC_Os01g73110	4.56295	2.25582e-29	5.13265	3.77132e-27	-0.569705	down
LOC_Os01g73980	-4.31206	2.27423e-06	-3.66201	5.37002e-06	-0.650051	down
LOC_Os01g74140	-4.5096	8.30984e-05	-5.48966	1.2777e-09	0.980056	up
LOC_Os01g74152	-1.3768	0.0324493	-2.01287	0.00277216	0.636067	up
LOC_Os01g74490	4.16864	2.9382e-26	4.76267	8.33703e-06	-0.594029	down
LOC_Os01g74550	-1.60934	0.0291495	-2.94801	6.08188e-05	1.33867	up
LOC_Os02g01140	-6.61652	1.1026e-15	-5.89102	1.07718e-08	-0.725497	down
LOC_Os02g01270	-5.64878	9.69169e-09	-4.98682	1.15708e-07	-0.661954	down
LOC_Os02g02210	4.52859	0.0104062	5.81534	8.65959e-24	-1.28676	down
LOC_Os02g02230	3.81378	0.0226957	6.36948	1.09207e-12	-2.5557	down
LOC_Os02g02740	1.94023	0.000331673	1.24809	0.0433954	0.692142	up
LOC_Os02g03750	-5.54162	2.57951e-13	-4.69206	4.22599e-06	-0.849561	down
LOC_Os02g04340	2.35621	0.000316262	3.22207	5.45049e-06	-0.865858	down
LOC_Os02g06340	-2.85667	0.00657362	-3.612	3.15331e-06	0.755328	up
LOC_Os02g06980	2.72884	2.95266e-10	1.98402	4.32386e-05	0.744817	up
LOC_Os02g07170	8.39092	2.14165e-16	7.25146	1.86801e-06	1.13946	up
LOC_Os02g09510	1.1462	0.00231499	1.74614	3.33764e-05	-0.599945	down
LOC_Os02g09610	-4.75893	5.04793e-09	-3.6816	6.66317e-08	-1.07734	down
LOC_Os02g09620	-3.50483	4.6168e-06	-5.9362	1.17792e-06	2.43137	up
LOC_Os02g09810	2.61097	1.5641e-08	3.52424	0.000418147	-0.913262	down
LOC_Os02g09930	-2.69616	3.79024e-06	-3.21061	1.12063e-12	0.514451	up
LOC_Os02g10310	1.78827	6.45928e-05	2.32248	0.000131691	-0.534216	down
LOC_Os02g10450	-5.46764	3.27968e-09	-4.67516	0.000592227	-0.792485	down
LOC_Os02g10520	-4.96098	7.40912e-20	-6.66324	1.68103e-22	1.70225	up
LOC_Os02g11700	-4.25927	0.00335302	-2.99584	0.00745889	-1.26343	down
LOC_Os02g11790	-3.52637	2.08259e-07	-2.22947	0.00393174	-1.29691	down
LOC_Os02g11870	3.67356	2.24e-10	4.29063	7.22865e-11	-0.617068	down
LOC_Os02g12680	2.75736	0.0402144	5.72714	5.59742e-05	-2.96979	down
LOC_Os02g13310	-2.67888	3.83899e-05	-3.39635	2.7121e-07	0.717472	up
LOC_Os02g13660	-6.44745	5.30175e-10	-5.85927	1.67855e-12	-0.588183	down
LOC_Os02g20540	-6.91855	1.42208e-41	-7.75867	8.3737e-16	0.840119	up
LOC_Os02g21090	-2.70278	1.06672e-07	-3.25616	0.000304975	0.553382	up
LOC_Os02g21810	-7.1002	0.000124845	-5.74943	0.000174921	-1.35077	down
LOC_Os02g27000	2.45142	6.50581e-10	3.00811	3.83867e-06	-0.556691	down
LOC_Os02g28110	2.04624	0.0351549	4.78085	0.000248084	-2.73462	down
LOC_Os02g28170	1.16482	0.00697889	1.76166	0.000137569	-0.596839	down
LOC_Os02g28220	9.23544	1.72898e-62	8.64977	2.94817e-51	0.585671	up
LOC_Os02g30380	-3.4237	0.0169267	-2.4972	0.00126921	-0.926499	down
LOC_Os02g30610	3.36111	0.000157041	2.61282	0.00301993	0.748295	up
LOC_Os02g30974	-2.07021	0.000379661	-2.6033	6.62756e-05	0.533091	up
LOC_Os02g31230	1.64724	0.0248495	3.38842	0.000100306	-1.74117	down
LOC_Os02g32060	-5.70599	5.63971e-09	-2.74513	0.00131853	-2.96086	down
LOC_Os02g32140	3.22361	1.05549e-07	3.93519	3.91615e-05	-0.71158	down
LOC_Os02g32650	-3.74094	3.09056e-16	-2.96487	1.79635e-06	-0.776069	down
LOC_Os02g33790	-3.01039	5.39402e-06	-4.2103	2.40957e-09	1.19991	up
LOC_Os02g34490	-4.30453	3.19772e-18	-3.39179	4.36099e-06	-0.912738	down
LOC_Os02g35230	-4.33091	1.03008e-11	-5.34722	2.6848e-12	1.01631	up
LOC_Os02g35970	-2.17812	2.08026e-05	-2.76536	2.85791e-06	0.587236	up
LOC_Os02g36020	3.98537	0.00408746	5.12667	0.00144186	-1.1413	down
LOC_Os02g36264	-4.90902	3.99884e-05	-4.29114	5.72437e-05	-0.617876	down
LOC_Os02g36414	-2.61601	0.000305575	-3.30758	3.0357e-05	0.691569	up
LOC_Os02g36510	4.23083	3.89668e-09	5.16827	6.03196e-11	-0.937434	down
LOC_Os02g36619	3.01102	1.78348e-07	3.6288	1.36571e-08	-0.617773	down
LOC_Os02g37480	5.38948	0.000157988	6.76964	2.17898e-05	-1.38016	down
LOC_Os02g37800	-1.22516	0.000853293	-1.72559	0.0270032	0.500427	up
LOC_Os02g38970	-2.8277	5.54026e-11	-2.31254	3.17065e-06	-0.515154	down
LOC_Os02g39510	-6.34462	2.18912e-18	-5.54943	9.79968e-15	-0.795198	down
LOC_Os02g39880	1.90663	5.08965e-05	1.35353	0.0149376	0.553098	up
LOC_Os02g40260	-6.86523	8.29548e-07	-6.12242	5.73839e-05	-0.742811	down
LOC_Os02g40440	-4.9119	1.72163e-20	-5.43614	4.67091e-26	0.524241	up
LOC_Os02g41780	-4.60913	1.22815e-11	-5.13837	2.00608e-05	0.529239	up
LOC_Os02g41840	3.54062	2.66258e-13	4.65594	4.74662e-07	-1.11532	down
LOC_Os02g42150	-2.45223	0.00460093	-3.22855	0.0111047	0.776319	up
LOC_Os02g42160	-3.83822	1.93371e-06	-4.38903	0.0104398	0.550809	up
LOC_Os02g43330	6.20692	5.45544e-43	6.76834	4.20382e-38	-0.561425	down
LOC_Os02g43640	-4.33492	1.798e-22	-4.95192	2.73999e-10	0.617003	up
LOC_Os02g43660	-5.34385	2.24041e-29	-4.80809	2.24027e-13	-0.53576	down
LOC_Os02g43770	3.23463	7.16295e-10	2.64653	2.50825e-06	0.588097	up
LOC_Os02g43820	3.69668	4.64827e-12	4.52177	1.5467e-13	-0.825091	down
LOC_Os02g44670	-3.62542	1.42033e-08	-4.72051	1.2889e-09	1.09509	up
LOC_Os02g44990	3.01073	1.51552e-09	3.69306	8.39867e-05	-0.682331	down
LOC_Os02g45620	-5.37094	1.61018e-10	-4.86837	0.000137923	-0.502564	down
LOC_Os02g45780	2.24898	2.02568e-08	2.82626	0.00523369	-0.577288	down
LOC_Os02g46180	7.10815	1.53297e-08	7.7028	2.14524e-05	-0.59465	down
LOC_Os02g46270	-3.97026	2.31586e-05	-4.48005	1.88675e-06	0.509788	up
LOC_Os02g47780	-3.86269	5.85654e-12	-2.66845	3.53468e-05	-1.19424	down
LOC_Os02g47920	-6.23719	0.0074231	-7.60506	0.000110912	1.36787	up
LOC_Os02g48094	-3.95359	4.31787e-06	-5.59961	0.000199202	1.64602	up
LOC_Os02g48450	-6.54083	0.00137669	-5.97174	7.45019e-08	-0.569089	down
LOC_Os02g49720	2.53201	1.6881e-07	4.03318	1.05751e-18	-1.50117	down
LOC_Os02g49770	-2.40123	2.6043e-09	-2.96881	4.39395e-08	0.567577	up
LOC_Os02g49860	1.35383	0.00868922	2.44151	0.00221482	-1.08767	down
LOC_Os02g50040	-5.92419	4.15269e-35	-7.3055	3.20043e-09	1.3813	up
LOC_Os02g50820	-1.57377	8.53029e-05	-2.10049	3.18591e-06	0.526711	up
LOC_Os02g51680	-4.37607	3.16629e-13	-3.66744	3.07754e-08	-0.708631	down
LOC_Os02g51930	5.7393	2.42828e-19	6.48451	3.0127e-13	-0.745205	down
LOC_Os02g52040	-4.61352	2.72897e-05	-5.20475	0.000127952	0.591233	up
LOC_Os02g52934	-2.63454	2.39648e-07	-3.24257	8.65216e-08	0.608029	up
LOC_Os02g53100	4.24992	0.0039715	2.75359	0.00152152	1.49634	up
LOC_Os02g53160	3.63402	1.6154e-05	5.22825	8.38517e-08	-1.59423	down
LOC_Os02g53360	-7.38199	1.07141e-13	-9.02933	8.58691e-19	1.64734	up
LOC_Os02g53510	-5.50476	2.92396e-22	-3.6646	4.52152e-11	-1.84016	down
LOC_Os02g54100	-2.06368	0.00178174	-1.4529	0.0248716	-0.610789	down
LOC_Os02g54190	-8.47576	9.93198e-25	-9.62962	3.00303e-23	1.15386	up
LOC_Os02g54254	3.10371	5.09278e-13	4.01932	1.01664e-05	-0.915607	down
LOC_Os02g54640	-4.25987	1.45392e-09	-4.78998	5.69709e-05	0.530106	up
LOC_Os02g54830	-3.74792	6.82003e-12	-4.47025	9.18435e-11	0.722331	up
LOC_Os02g55410	-2.44179	0.000755146	-2.96743	0.000115393	0.525643	up
LOC_Os02g56120	3.61682	2.31917e-07	2.81355	5.12336e-05	0.803266	up
LOC_Os02g56500	4.04103	3.62253e-16	3.42616	1.88796e-09	0.614874	up
LOC_Os02g56920	-3.30548	0.0108381	-2.20358	0.0043563	-1.10191	down
LOC_Os02g57560	-1.60147	0.0137843	-2.22827	0.00979917	0.626799	up
LOC_Os02g58220	-3.24897	9.00856e-09	-3.93311	2.3713e-09	0.684146	up
LOC_Os02g58740	-2.36902	4.54212e-05	-3.03655	1.45427e-06	0.667528	up
LOC_Os03g01260	-4.67739	1.578e-07	-3.6158	0.000953194	-1.06159	down
LOC_Os03g01530	-2.73918	2.47136e-05	-3.27866	6.88788e-13	0.539474	up
LOC_Os03g02860	-3.02191	0.000168334	-3.57179	0.0275726	0.549877	up
LOC_Os03g03790	-1.17232	0.0113375	-1.89925	0.0104496	0.726929	up
LOC_Os03g04120	1.24084	0.0278409	1.74797	0.00559143	-0.507126	down
LOC_Os03g04250	-5.56895	9.88441e-17	-6.10967	3.07246e-13	0.540715	up
LOC_Os03g04310	-4.34929	8.1777e-13	-3.75997	0.000362853	-0.589326	down
LOC_Os03g04530	-6.58799	0.0305362	-7.51988	3.37487e-07	0.93189	up
LOC_Os03g04700	4.8615	1.08074e-13	3.61977	7.69276e-08	1.24173	up
LOC_Os03g05520	-3.85367	6.27439e-13	-4.3833	6.33043e-21	0.529635	up
LOC_Os03g05900	2.51015	7.41997e-08	3.13946	0.00441697	-0.629308	down
LOC_Os03g06250	1.89081	0.00533196	2.40583	0.0008461	-0.515024	down
LOC_Os03g06430	-4.26338	3.13011e-07	-3.25413	8.2018e-05	-1.00925	down
LOC_Os03g06570	-1.86694	7.67388e-07	-1.34344	0.00449085	-0.523508	down
LOC_Os03g07810	-5.49942	2.07177e-05	-6.09529	1.21773e-12	0.595868	up
LOC_Os03g08320	3.04786	3.97267e-08	4.49737	4.18936e-21	-1.4495	down
LOC_Os03g08900	2.90888	4.87086e-10	3.93907	1.48609e-07	-1.03019	down
LOC_Os03g10040	-4.17547	3.24688e-07	-3.48801	1.63078e-05	-0.68746	down
LOC_Os03g10110	7.0782	4.35937e-05	4.53835	0.010196	2.53985	up
LOC_Os03g11950	-3.14076	0.000241925	-4.11157	0.00108357	0.970815	up
LOC_Os03g12730	-1.89808	0.000560021	-2.52121	0.00268871	0.623129	up
LOC_Os03g12820	4.53524	8.17653e-19	5.12081	1.65068e-05	-0.58557	down
LOC_Os03g14050	4.99913	2.25622e-15	5.79413	1.19319e-21	-0.795002	down
LOC_Os03g15270	2.83658	1.02373e-08	3.56265	1.06071e-11	-0.726066	down
LOC_Os03g15320	-5.16973	1.25809e-12	-4.58302	1.48018e-07	-0.586709	down
LOC_Os03g15340	4.19442	2.77609e-06	3.19923	0.000243002	0.995186	up
LOC_Os03g15370	-2.4535	0.00160287	-3.38538	2.16623e-05	0.931882	up
LOC_Os03g16920	7.30407	1.39479e-36	8.07838	1.23638e-35	-0.774306	down
LOC_Os03g16940	6.87599	2.88331e-06	5.05531	0.000155554	1.82068	up
LOC_Os03g17260	-3.1491	1.81735e-06	-4.05947	3.38381e-08	0.910369	up
LOC_Os03g17350	-3.0693	9.65304e-12	-2.11686	8.7422e-05	-0.952436	down
LOC_Os03g17700	1.71422	1.73348e-05	1.20832	0.0122229	0.505892	up
LOC_Os03g17790	5.93462	8.66377e-31	6.47837	1.8321e-27	-0.54375	down
LOC_Os03g18030	2.14525	0.0167631	3.16459	0.000617079	-1.01933	down
LOC_Os03g18060	-8.72761	0.000332129	-8.05897	0.000862542	-0.668642	down
LOC_Os03g18120	-6.17518	1.80238e-20	-4.97193	1.27675e-05	-1.20325	down
LOC_Os03g18130	1.23558	0.005866	2.54549	1.5414e-08	-1.30991	down
LOC_Os03g18490	4.84774	1.65913e-09	5.69353	5.05392e-06	-0.845787	down
LOC_Os03g18850	2.65675	0.00441058	3.3961	0.0156284	-0.73935	down
LOC_Os03g19070	-2.3876	0.0119826	-2.95806	0.0161024	0.570453	up
LOC_Os03g19260	-2.45645	0.00107119	-1.54355	0.0369765	-0.9129	down
LOC_Os03g19670	-5.02809	6.48876e-06	-5.64453	6.32658e-22	0.616438	up
LOC_Os03g19990	-2.63845	3.91568e-06	-3.77309	2.674e-05	1.13464	up
LOC_Os03g20440	-1.43519	0.0486384	-2.44086	0.000948225	1.00567	up
LOC_Os03g20480	-2.37092	0.00260683	-3.05443	0.000195042	0.683516	up
LOC_Os03g20850	-1.42038	0.0200239	-1.95237	0.00238853	0.531988	up
LOC_Os03g21090	-1.51901	0.00393295	-2.31328	4.80601e-05	0.794265	up
LOC_Os03g21260	7.97483	1.73645e-14	8.67017	1.30985e-08	-0.695337	down
LOC_Os03g21960	-5.12763	1.1009e-08	-4.24744	9.75964e-07	-0.880188	down
LOC_Os03g22230	-6.6068	1.49328e-17	-5.47964	1.35889e-12	-1.12716	down
LOC_Os03g22700	-1.29472	0.00194471	-2.397	2.85914e-07	1.10229	up
LOC_Os03g24610	1.06792	0.0331096	2.19622	4.97541e-05	-1.1283	down
LOC_Os03g25790	2.7616	9.7861e-06	3.65467	0.000140021	-0.893071	down
LOC_Os03g27110	3.67561	1.74209e-08	2.83839	4.10481e-06	0.837214	up
LOC_Os03g27170	-3.11274	0.000125504	-1.93903	0.0323889	-1.17372	down
LOC_Os03g27970	1.05786	0.0439439	1.73788	0.00322975	-0.680026	down
LOC_Os03g27980	2.50763	0.000146251	3.03856	0.00819062	-0.530924	down
LOC_Os03g28130	-2.86482	6.90672e-05	-3.66712	1.90155e-05	0.802306	up
LOC_Os03g28190	-5.87318	6.21509e-08	-5.3653	2.56665e-07	-0.50788	down
LOC_Os03g29970	-1.82881	0.0173174	-2.41439	0.000259953	0.585576	up
LOC_Os03g30300	3.01413	1.56701e-16	3.62879	4.49593e-17	-0.614667	down
LOC_Os03g32460	-4.23979	0.00671568	-6.82319	4.01904e-08	2.5834	up
LOC_Os03g36279	6.40696	2.30696e-11	7.58284	0.00046157	-1.17587	down
LOC_Os03g36530	-1.97488	0.0144842	-1.351	0.0383156	-0.623876	down
LOC_Os03g37960	-4.19916	6.00454e-18	-4.74855	7.46384e-12	0.549386	up
LOC_Os03g38170	-2.46197	3.43511e-05	-3.07482	1.40949e-06	0.612851	up
LOC_Os03g38870	-1.56864	0.0410538	-2.34161	0.00280369	0.77297	up
LOC_Os03g40070	-4.72185	1.4253e-08	-5.65834	3.71547e-11	0.936495	up
LOC_Os03g42520	12.1612	2.50581e-14	10.5784	8.05264e-10	1.58284	up
LOC_Os03g42600	3.23373	7.62458e-18	3.85966	4.38064e-18	-0.625927	down
LOC_Os03g43590	-2.07007	0.00120896	-3.1231	1.03569e-05	1.05303	up
LOC_Os03g44880	-9.41615	3.25853e-40	-10.7548	6.82887e-23	1.33867	up
LOC_Os03g45210	2.26008	0.00032316	3.8502	9.42937e-07	-1.59012	down
LOC_Os03g46070	5.83732	1.58035e-06	3.93645	3.91391e-19	1.90087	up
LOC_Os03g46180	-1.93103	0.000188678	-1.26447	0.0453257	-0.666557	down
LOC_Os03g47210	-4.69868	4.34062e-08	-5.51529	5.25894e-07	0.816607	up
LOC_Os03g47730	-7.2468	2.43964e-08	-7.76701	1.29162e-06	0.520205	up
LOC_Os03g47940	-4.49736	0.00137003	-5.16474	1.05805e-22	0.667375	up
LOC_Os03g48810	-4.9577	1.26903e-24	-3.47694	6.72068e-10	-1.48076	down
LOC_Os03g49050	-4.71514	1.17972e-09	-6.30595	5.63813e-12	1.59081	up
LOC_Os03g49430	3.97069	2.56002e-25	4.64918	5.6112e-25	-0.678488	down
LOC_Os03g49830	-3.73782	1.28612e-18	-4.56964	6.64286e-20	0.831821	up
LOC_Os03g50260	-2.47171	0.000437052	-1.82545	0.0138682	-0.646256	down
LOC_Os03g50490	4.30992	6.43554e-08	5.18642	2.8085e-06	-0.876509	down
LOC_Os03g50820	-1.45484	0.017815	-1.98174	0.00364821	0.526901	up
LOC_Os03g51459	3.44092	1.23859e-12	4.13993	9.34029e-14	-0.699007	down
LOC_Os03g51760	6.516	1.9205e-27	5.80038	6.01253e-22	0.715619	up
LOC_Os03g52650	-5.49819	0.0491475	-6.13773	1.17137e-09	0.639535	up
LOC_Os03g54130	-7.19514	0.00252425	-6.31535	0.00289872	-0.879792	down
LOC_Os03g55120	-2.33037	2.35744e-07	-2.96955	1.12803e-10	0.639178	up
LOC_Os03g56010	3.09996	0.000227631	4.52143	3.71081e-06	-1.42147	down
LOC_Os03g56580	-1.7672	0.00334016	-2.42173	0.000267794	0.654533	up
LOC_Os03g56930	-7.09724	0.00114233	-6.37825	0.0437275	-0.718993	down
LOC_Os03g57200	1.51079	0.00277412	2.20259	8.81603e-06	-0.691799	down
LOC_Os03g57640	4.1656	2.8255e-17	4.69482	1.59731e-10	-0.529214	down
LOC_Os03g57950	-4.82059	4.78464e-10	-5.45924	2.32548e-13	0.638643	up
LOC_Os03g57960	5.21817	5.46489e-09	4.62566	7.78532e-08	0.592511	up
LOC_Os03g58290	-5.6053	0.000768361	-6.86001	0.000248483	1.25471	up
LOC_Os03g58350	-3.339	3.52198e-14	-4.70972	1.51308e-06	1.37072	up
LOC_Os03g58490	-1.67604	0.00138642	-2.22514	0.00116742	0.5491	up
LOC_Os03g59320	1.11258	0.0378825	1.63149	0.00377869	-0.518911	down
LOC_Os03g59460	6.81109	3.46822e-21	5.53147	1.27e-14	1.27962	up
LOC_Os03g60250	-1.83164	0.0144336	-2.48722	0.0023458	0.655577	up
LOC_Os03g60260	4.05189	1.59042e-25	4.61006	6.01631e-18	-0.558167	down
LOC_Os03g60570	5.28153	3.58996e-09	4.61993	2.34354e-05	0.661597	up
LOC_Os03g60880	-4.74582	7.4e-11	-4.15828	1.07792e-09	-0.587539	down
LOC_Os03g61150	2.90724	0.000183762	4.37188	3.89373e-06	-1.46465	down
LOC_Os03g61160	3.82643	1.49875e-05	6.0911	2.82951e-07	-2.26467	down
LOC_Os03g61270	3.76287	1.23329e-09	4.63401	0.000114012	-0.871133	down
LOC_Os03g61360	3.79422	1.14504e-16	4.54858	8.65368e-06	-0.754357	down
LOC_Os03g61670	-1.92878	8.18279e-05	-2.67233	0.013499	0.743552	up
LOC_Os03g61920	2.29491	1.68833e-10	2.93118	5.13228e-11	-0.636276	down
LOC_Os03g62670	-7.07719	7.48792e-11	-6.54363	1.43195e-18	-0.533562	down
LOC_Os03g63970	-2.21402	7.20098e-05	-2.74442	1.30604e-05	0.530399	up
LOC_Os04g01740	8.34195	1.29366e-51	8.92452	1.56487e-53	-0.582574	down
LOC_Os04g02520	-3.80121	1.32829e-07	-5.03142	9.15721e-09	1.2302	up
LOC_Os04g03050	-3.36981	4.54722e-10	-4.03025	1.10535e-10	0.66044	up
LOC_Os04g03980	-2.63077	5.86052e-05	-3.52838	1.36888e-07	0.897607	up
LOC_Os04g05700	-5.17857	2.06381e-10	-3.34477	1.9222e-06	-1.8338	down
LOC_Os04g06590	1.92716	0.038482	2.96339	0.000181327	-1.03623	down
LOC_Os04g10690	7.25026	6.84222e-31	6.72535	5.88421e-24	0.524912	up
LOC_Os04g10940	-2.60538	2.63482e-05	-3.26978	5.12336e-05	0.664404	up
LOC_Os04g11524	-1.71136	0.000424232	-2.21628	3.45891e-05	0.504915	up
LOC_Os04g11970	-6.38245	3.86525e-14	-5.53495	0.000142411	-0.847497	down
LOC_Os04g12370	3.46244	0.00013457	4.71808	9.3798e-07	-1.25563	down
LOC_Os04g12960	10.5546	5.67566e-20	8.01565	7.36207e-06	2.53893	up
LOC_Os04g16970	-2.604	2.42136e-05	-1.83209	0.00602721	-0.771916	down
LOC_Os04g21350	-4.82083	3.98692e-33	-4.13018	1.51031e-05	-0.690649	down
LOC_Os04g22910	-3.77149	1.33245e-10	-4.79819	2.15825e-12	1.02671	up
LOC_Os04g23550	2.47953	0.000707128	1.39877	0.0483221	1.08076	up
LOC_Os04g24430	-3.65096	1.56109e-15	-2.96103	0.000159932	-0.689933	down
LOC_Os04g24510	2.11147	0.0030691	2.82528	0.0182145	-0.713806	down
LOC_Os04g27670	3.57093	5.79426e-11	4.07858	2.17002e-13	-0.507645	down
LOC_Os04g28780	-2.57926	0.00123604	-3.9852	1.54429e-06	1.40594	up
LOC_Os04g29680	-4.68202	0.0341523	-5.3061	0.00074655	0.62408	up
LOC_Os04g31484	-2.15534	0.0114751	-2.96106	0.0162855	0.805716	up
LOC_Os04g31550	-2.84153	3.05616e-09	-3.68463	0.000278008	0.843097	up
LOC_Os04g32620	3.00771	2.21454e-08	3.62633	1.26527e-06	-0.618615	down
LOC_Os04g33150	6.08122	0.000137626	5.55473	4.73009e-09	0.526485	up
LOC_Os04g33820	4.07462	5.42301e-09	5.4531	1.4255e-06	-1.37848	down
LOC_Os04g34240	-3.47397	0.0164655	-4.87058	5.78763e-06	1.39661	up
LOC_Os04g34290	-4.45711	4.09376e-12	-5.16091	0.000120152	0.7038	up
LOC_Os04g35310	-6.02879	2.06381e-10	-4.62461	9.79694e-08	-1.40419	down
LOC_Os04g35540	2.01708	0.000177423	1.45371	0.0169244	0.563372	up
LOC_Os04g37770	-4.84528	8.3362e-10	-5.61509	2.21537e-12	0.769813	up
LOC_Os04g38042	-3.22138	1.01466e-06	-6.32464	0.000127535	3.10326	up
LOC_Os04g38680	3.54464	9.84991e-20	4.08289	4.59049e-19	-0.538252	down
LOC_Os04g39110	-1.31059	0.00542419	-1.9458	0.000291928	0.635205	up
LOC_Os04g39320	-3.8702	2.47024e-07	-5.84576	0.000183638	1.97556	up
LOC_Os04g40450	3.04537	0.000150396	5.02949	2.10676e-05	-1.98412	down
LOC_Os04g40470	3.15082	9.81946e-06	4.39033	0.000206789	-1.23951	down
LOC_Os04g40990	2.49261	4.50676e-08	4.2462	1.34028e-05	-1.75359	down
LOC_Os04g42240	2.15322	0.00761557	2.70303	0.00230472	-0.54981	down
LOC_Os04g42860	-3.94172	0.0143806	-4.68856	3.89719e-20	0.746849	up
LOC_Os04g42950	5.19763	4.49385e-15	6.78515	1.56101e-16	-1.58753	down
LOC_Os04g43170	7.671	2.67599e-06	6.13075	2.50617e-05	1.54024	up
LOC_Os04g44320	-1.97308	9.05659e-05	-3.06056	7.14495e-08	1.08748	up
LOC_Os04g44354	-2.62945	6.42668e-06	-3.83841	5.3664e-07	1.20896	up
LOC_Os04g44410	-1.51324	0.00335131	-2.10166	0.000146034	0.588424	up
LOC_Os04g45890	1.24994	0.0211355	1.94743	0.0121649	-0.697497	down
LOC_Os04g45950	2.01914	0.00377055	2.79887	0.000689731	-0.779726	down
LOC_Os04g46560	-4.22827	4.56681e-18	-3.56352	1.67426e-06	-0.664749	down
LOC_Os04g46830	-7.19156	1.19364e-15	-6.42265	1.01949e-06	-0.768917	down
LOC_Os04g46970	5.74576	2.6413e-13	3.1948	8.83519e-07	2.55096	up
LOC_Os04g47720	2.25527	0.00167173	2.92202	0.000111208	-0.666745	down
LOC_Os04g48270	2.12851	2.94006e-09	2.79473	2.53483e-05	-0.666218	down
LOC_Os04g48330	-4.84894	0.00271416	-4.01234	2.03571e-06	-0.836601	down
LOC_Os04g49360	2.48556	0.000363032	3.04846	1.8164e-05	-0.562896	down
LOC_Os04g49370	1.39819	0.00383294	2.07684	0.0052828	-0.678654	down
LOC_Os04g49450	3.92323	1.92087e-13	4.4583	0.00572419	-0.535069	down
LOC_Os04g49560	-3.17398	6.10613e-06	-3.79462	5.09799e-12	0.620638	up
LOC_Os04g51796	7.30898	1.00613e-28	7.97263	1.59545e-15	-0.663641	down
LOC_Os04g51830	-4.05984	1.89547e-08	-6.09066	3.46133e-05	2.03082	up
LOC_Os04g52110	10.1188	5.75403e-15	9.57718	4.51212e-12	0.541633	up
LOC_Os04g52190	-2.23702	0.00479358	-3.33743	0.0129024	1.10041	up
LOC_Os04g52280	-6.8099	2.11904e-08	-4.64224	1.66349e-06	-2.16767	down
LOC_Os04g53730	-4.36236	6.37965e-07	-3.5406	5.22585e-06	-0.821763	down
LOC_Os04g53950	-3.46369	3.13879e-09	-4.35024	1.38114e-16	0.886551	up
LOC_Os04g54240	-4.18602	9.05572e-06	-6.242	9.90562e-06	2.05599	up
LOC_Os04g54610	-2.5805	0.000289841	-3.23032	0.00159747	0.649822	up
LOC_Os04g54620	-4.11724	1.00587e-15	-4.9666	1.40916e-10	0.84936	up
LOC_Os04g56180	-5.37168	3.95609e-23	-5.93759	3.59151e-21	0.565916	up
LOC_Os04g56309	9.81391	4.99234e-18	7.88922	3.31465e-20	1.92468	up
LOC_Os04g56390	-2.69773	0.00103514	-4.06226	0.000495437	1.36454	up
LOC_Os04g56680	-4.69033	2.02382e-12	-4.11474	1.40751e-09	-0.575594	down
LOC_Os04g56690	-4.89305	0.00144603	-3.66586	1.59363e-05	-1.22719	down
LOC_Os04g58030	2.84437	9.58334e-06	2.03653	0.00303734	0.807841	up
LOC_Os04g58310	3.9266	3.15989e-08	4.45997	2.50128e-08	-0.533373	down
LOC_Os04g58555	-6.89978	1.65696e-12	-5.03449	6.07633e-09	-1.86529	down
LOC_Os04g59050	-2.16492	0.000176164	-2.78906	9.14633e-06	0.624133	up
LOC_Os04g59310	-4.80213	3.78399e-12	-3.8399	3.70475e-05	-0.962237	down
LOC_Os05g01140	-3.51669	0.00114233	-4.39137	0.00414399	0.874688	up
LOC_Os05g01790	-5.64185	4.03134e-13	-4.4429	4.56452e-07	-1.19895	down
LOC_Os05g01810	-4.87674	2.174e-16	-4.23766	5.07967e-08	-0.639073	down
LOC_Os05g02450	3.0069	8.14718e-11	3.57092	3.96282e-05	-0.56402	down
LOC_Os05g03130	7.0628	5.69116e-49	8.01715	1.89233e-21	-0.954349	down
LOC_Os05g03440	-2.43734	2.07829e-08	-3.09243	4.41112e-10	0.655087	up
LOC_Os05g04690	2.65648	1.62028e-09	3.32288	7.17678e-10	-0.6664	down
LOC_Os05g05820	-1.46002	0.0154641	-2.04179	0.00115749	0.58177	up
LOC_Os05g05930	12.287	7.49089e-40	11.1979	1.65691e-42	1.08914	up
LOC_Os05g06410	6.85604	1.4107e-08	5.96004	6.64899e-08	0.896003	up
LOC_Os05g07420	-2.12866	0.00110067	-5.31565	5.11888e-05	3.18699	up
LOC_Os05g07710	1.1663	0.0292139	1.83003	0.00134593	-0.663731	down
LOC_Os05g07810	5.98455	5.47806e-18	6.6108	1.59751e-20	-0.62625	down
LOC_Os05g07820	-5.97078	3.20168e-10	-4.37394	5.70635e-11	-1.59684	down
LOC_Os05g07940	2.36459	8.38208e-10	2.90017	1.20095e-05	-0.53558	down
LOC_Os05g08530	-5.57668	2.38093e-05	-7.79502	8.13361e-12	2.21834	up
LOC_Os05g08750	1.92718	1.54669e-06	2.50436	5.20469e-08	-0.577177	down
LOC_Os05g09520	-3.97964	0.00542748	-6.96605	3.4522e-14	2.9864	up
LOC_Os05g09640	-3.25966	6.10894e-10	-4.53262	6.80654e-05	1.27297	up
LOC_Os05g10370	-2.42764	1.0573e-06	-3.51425	9.84201e-10	1.08661	up
LOC_Os05g10830	-3.44956	0.000168052	-2.54055	0.000654577	-0.909007	down
LOC_Os05g11210	-6.32588	9.63215e-12	-5.28257	3.45891e-05	-1.04332	down
LOC_Os05g12320	-1.78482	0.00294993	-2.37671	0.0156003	0.59189	up
LOC_Os05g12808	-3.55609	2.91947e-06	-2.94195	0.00328378	-0.614143	down
LOC_Os05g13770	-2.71823	4.13859e-07	-2.14501	0.000973745	-0.573215	down
LOC_Os05g13900	-3.90852	0.000190936	-3.33428	0.000508351	-0.574241	down
LOC_Os05g14590	-2.26752	0.0295017	-2.85191	0.00449085	0.584396	up
LOC_Os05g15530	3.12634	2.86639e-13	4.11288	4.99536e-10	-0.986541	down
LOC_Os05g15630	-3.65517	3.24501e-06	-2.7557	7.77522e-07	-0.899467	down
LOC_Os05g15770	4.18503	3.06127e-10	4.98395	2.28452e-12	-0.798927	down
LOC_Os05g15850	-6.93259	5.34009e-13	-6.10116	2.62709e-18	-0.83143	down
LOC_Os05g15880	8.45031	1.23821e-10	9.13864	1.31001e-19	-0.688333	down
LOC_Os05g16200	-5.47436	3.02948e-09	-4.45915	7.86252e-07	-1.01521	down
LOC_Os05g18446	2.32299	0.000899722	3.25778	2.96744e-05	-0.934786	down
LOC_Os05g19670	-4.62892	2.72412e-12	-6.38331	4.13485e-16	1.75439	up
LOC_Os05g20100	-2.22034	3.90611e-05	-1.6808	0.0098466	-0.53954	down
LOC_Os05g20550	6.22421	2.05445e-11	7.89143	2.61086e-12	-1.66721	down
LOC_Os05g20560	3.97114	1.48113e-10	3.36388	2.05204e-07	0.607255	up
LOC_Os05g23440	1.68466	6.29889e-05	2.21578	3.70592e-06	-0.531119	down
LOC_Os05g23910	7.51712	2.39795e-11	7.00624	1.25446e-05	0.510883	up
LOC_Os05g25370	-7.94171	6.20765e-46	-6.7858	9.45096e-22	-1.15591	down
LOC_Os05g26940	-3.1658	6.71088e-05	-3.90512	7.23642e-06	0.739325	up
LOC_Os05g28120	-3.35818	0.00329795	-2.38919	0.000257473	-0.968997	down
LOC_Os05g28210	6.32914	0.00145697	5.8116	5.90899e-05	0.51754	up
LOC_Os05g28320	-3.77101	1.90898e-06	-2.46633	0.000993162	-1.30469	down
LOC_Os05g28780	-8.22244	3.28782e-06	-4.85233	3.76639e-12	-3.37011	down
LOC_Os05g30820	-4.75744	3.35559e-06	-5.34541	1.34886e-17	0.587978	up
LOC_Os05g31610	-3.7066	5.96942e-06	-4.31386	1.09826e-06	0.607262	up
LOC_Os05g31910	-2.99545	7.80645e-06	-2.33622	0.000521726	-0.659227	down
LOC_Os05g33080	-3.80486	8.96572e-22	-4.36472	5.83371e-20	0.559854	up
LOC_Os05g33130	7.06205	0.00414059	6.26946	1.58469e-30	0.792591	up
LOC_Os05g33140	4.96975	1.00842e-20	7.39394	8.66061e-42	-2.42419	down
LOC_Os05g34320	-5.28824	3.46571e-39	-5.83462	1.59484e-17	0.546385	up
LOC_Os05g35010	4.78638	1.71071e-07	3.56169	0.00017805	1.22469	up
LOC_Os05g35970	1.92585	5.02812e-05	2.49973	4.50969e-06	-0.57388	down
LOC_Os05g36090	-3.0246	8.76009e-09	-3.86906	9.70455e-11	0.844462	up
LOC_Os05g37470	-2.43294	2.92782e-06	-3.21565	3.16416e-07	0.782707	up
LOC_Os05g37600	-2.80202	0.00108085	-2.12247	0.0232002	-0.679548	down
LOC_Os05g38210	2.38805	1.99422e-05	1.58558	0.0107002	0.802471	up
LOC_Os05g38260	1.57282	0.00104284	2.24084	3.44306e-05	-0.668016	down
LOC_Os05g38280	5.7997	8.49458e-11	4.22322	3.57765e-07	1.57648	up
LOC_Os05g39250	9.83228	6.27383e-32	8.95118	7.79232e-15	0.8811	up
LOC_Os05g39400	-3.18773	0.000348621	-2.00826	0.0193557	-1.17947	down
LOC_Os05g39870	-2.01421	0.0046823	-2.55825	0.000639196	0.54404	up
LOC_Os05g39880	-5.33059	9.36936e-09	-4.27691	9.43547e-06	-1.05368	down
LOC_Os05g41590	2.0462	0.00246932	2.58547	0.000700731	-0.539277	down
LOC_Os05g42230	4.75385	2.73038e-10	2.84927	0.0248177	1.90458	up
LOC_Os05g43110	4.37225	0.0016071	5.12801	1.33995e-06	-0.755761	down
LOC_Os05g43140	-4.38984	0.0019648	-5.12795	3.70592e-06	0.738112	up
LOC_Os05g43870	-5.19521	6.94689e-18	-4.60553	5.2344e-10	-0.589682	down
LOC_Os05g44030	3.04804	5.75062e-10	3.98128	5.35994e-12	-0.933233	down
LOC_Os05g44180	-4.29142	8.08832e-11	-2.93668	0.00324844	-1.35474	down
LOC_Os05g44200	-8.03208	7.25846e-49	-8.75431	1.37735e-11	0.722227	up
LOC_Os05g44810	1.26646	0.00665799	1.85715	0.000507012	-0.590694	down
LOC_Os05g45070	3.61916	1.22324e-12	3.10678	2.10934e-08	0.512387	up
LOC_Os05g45110	4.17824	3.31849e-06	7.35678	1.11657e-06	-3.17854	down
LOC_Os05g46350	4.4203	1.88626e-22	5.02746	7.66866e-09	-0.607152	down
LOC_Os05g46750	4.7875	1.40578e-09	3.37019	5.71886e-05	1.41732	up
LOC_Os05g46830	-3.12963	1.37122e-07	-3.98448	5.86487e-13	0.854847	up
LOC_Os05g47670	1.11292	0.00280779	1.70333	0.0255255	-0.590415	down
LOC_Os05g47700	2.29704	1.46366e-07	1.77465	3.55132e-05	0.522385	up
LOC_Os05g47840	-2.85738	2.55921e-05	-4.1911	1.67072e-07	1.33372	up
LOC_Os05g47900	-4.26099	7.02609e-08	-5.1574	2.35093e-05	0.896406	up
LOC_Os05g49040	-9.20079	6.16272e-23	-5.94092	9.22997e-15	-3.25988	down
LOC_Os05g49240	-8.00539	2.45159e-16	-6.85116	3.40101e-22	-1.15423	down
LOC_Os05g49440	9.73299	4.03134e-13	8.83742	7.23912e-17	0.895568	up
LOC_Os05g49480	2.59068	3.5792e-06	2.02879	0.000405665	0.561887	up
LOC_Os05g49760	-6.41156	1.44059e-17	-5.68089	3.01192e-14	-0.730663	down
LOC_Os05g49820	-2.80904	0.000637007	-2.1763	0.00109025	-0.632733	down
LOC_Os05g49940	3.65298	4.37309e-07	4.22449	2.82043e-05	-0.57151	down
LOC_Os05g50990	-2.79722	2.77562e-11	-3.31281	0.000406753	0.515592	up
LOC_Os05g51160	-3.13679	5.16249e-10	-2.62169	0.000341121	-0.515104	down
LOC_Os05g51440	-4.23201	5.76034e-12	-3.32271	0.00218619	-0.909294	down
LOC_Os06g01490	-3.36923	2.96642e-08	-4.50782	1.35126e-15	1.13859	up
LOC_Os06g01620	-3.45119	1.63511e-09	-4.23916	1.0255e-07	0.787968	up
LOC_Os06g02730	-2.99398	1.74762e-06	-2.32781	0.000448313	-0.666175	down
LOC_Os06g02850	-3.83073	2.15639e-08	-3.00163	3.16873e-05	-0.829103	down
LOC_Os06g02870	-1.70722	0.0174768	-2.29157	0.00150178	0.584345	up
LOC_Os06g03030	-5.14658	0.000343952	-6.36715	2.26672e-09	1.22057	up
LOC_Os06g03220	-3.70726	7.99878e-11	-4.40676	1.69615e-06	0.699505	up
LOC_Os06g03380	-6.68431	9.06944e-24	-5.79909	2.92e-15	-0.885223	down
LOC_Os06g03630	-3.57104	0.000176164	-2.95713	4.9635e-05	-0.613911	down
LOC_Os06g03670	5.85838	2.28497e-06	4.61077	3.5997e-07	1.24761	up
LOC_Os06g04590	-5.50676	1.77658e-16	-4.28177	5.2897e-06	-1.22499	down
LOC_Os06g04850	-8.67077	5.59768e-30	-11.4842	1.01426e-11	2.81338	up
LOC_Os06g04870	-5.80056	4.48025e-39	-6.50201	8.53328e-09	0.701448	up
LOC_Os06g04920	-4.22119	9.55212e-28	-3.71175	2.37755e-05	-0.50944	down
LOC_Os06g05420	5.53835	7.83103e-41	6.44785	1.12877e-09	-0.909498	down
LOC_Os06g05550	-3.29572	1.17265e-05	-2.44488	5.92959e-09	-0.850838	down
LOC_Os06g06320	-9.2986	3.33335e-07	-8.60778	4.28386e-06	-0.690814	down
LOC_Os06g07220	6.27828	1.05335e-40	7.54558	0.000225893	-1.26729	down
LOC_Os06g07941	-2.79206	7.0932e-07	-3.68577	6.58291e-09	0.893708	up
LOC_Os06g08120	-4.92093	4.46424e-07	-6.47256	8.98413e-10	1.55163	up
LOC_Os06g08580	-2.51859	0.011245	-3.17812	0.000162801	0.659531	up
LOC_Os06g10109	-3.01462	7.89415e-06	-4.7753	5.23647e-10	1.76069	up
LOC_Os06g10670	-3.23087	5.3921e-08	-3.84015	0.000175945	0.609276	up
LOC_Os06g10750	-4.77186	1.50895e-19	-3.52911	6.38809e-13	-1.24274	down
LOC_Os06g11510	-5.92393	6.01261e-09	-3.04282	0.000151121	-2.88111	down
LOC_Os06g11730	-5.31632	2.29098e-10	-6.06174	5.77293e-06	0.745426	up
LOC_Os06g12210	-3.28964	4.77326e-05	-5.51351	8.30761e-09	2.22386	up
LOC_Os06g12410	-4.12755	1.24115e-09	-3.28151	1.06673e-05	-0.846039	down
LOC_Os06g12930	2.31771	0.000120852	2.83077	1.81312e-05	-0.513059	down
LOC_Os06g13560	1.29441	0.00216528	1.93801	0.00595277	-0.643597	down
LOC_Os06g14030	1.5771	2.47842e-05	2.31245	0.00536502	-0.735341	down
LOC_Os06g14240	3.19464	1.8742e-10	4.0788	2.21537e-12	-0.884164	down
LOC_Os06g14280	-2.58587	7.92192e-05	-3.13079	4.26959e-06	0.544914	up
LOC_Os06g14540	-3.87538	1.52701e-12	-4.70722	1.03586e-12	0.83184	up
LOC_Os06g14630	-6.71484	8.40675e-06	-4.83307	2.2248e-10	-1.88177	down
LOC_Os06g15380	2.35563	0.00127868	4.41564	5.06661e-07	-2.06001	down
LOC_Os06g15610	-3.37297	2.41744e-18	-3.91247	7.54573e-08	0.539495	up
LOC_Os06g15910	1.25612	0.00130151	1.83532	2.39496e-05	-0.579202	down
LOC_Os06g16350	-2.36207	0.000610425	-1.47725	0.00327519	-0.884824	down
LOC_Os06g16370	2.81812	1.06961e-07	3.43857	0.00069879	-0.620444	down
LOC_Os06g16630	3.1303	1.89097e-09	3.7523	5.84667e-10	-0.622007	down
LOC_Os06g18930	-2.6073	0.00220877	-3.49843	3.70457e-05	0.891122	up
LOC_Os06g19550	-8.39835	0.000505826	-7.3975	7.49509e-17	-1.00085	down
LOC_Os06g19630	5.72359	1.41084e-06	6.37155	1.09555e-08	-0.647959	down
LOC_Os06g20960	5.86026	1.1113e-14	5.10701	6.94449e-06	0.753257	up
LOC_Os06g22340	1.29737	0.0150092	1.98294	0.00101226	-0.685575	down
LOC_Os06g24990	3.53988	9.93143e-16	4.49276	1.82245e-06	-0.952879	down
LOC_Os06g25010	3.50267	4.83312e-11	4.43868	5.03364e-06	-0.936014	down
LOC_Os06g28000	-5.42162	3.21475e-25	-6.26794	1.18509e-10	0.846319	up
LOC_Os06g30210	-3.02809	8.06278e-07	-3.67897	1.08823e-11	0.650888	up
LOC_Os06g30640	1.8504	0.00453584	2.95814	6.92037e-05	-1.10774	down
LOC_Os06g32600	7.15748	1.51958e-13	5.82267	2.84977e-34	1.33481	up
LOC_Os06g32910	-1.50809	0.0445938	-2.49033	0.00103914	0.982238	up
LOC_Os06g34730	-1.53921	0.00130963	-2.21416	6.08188e-05	0.674949	up
LOC_Os06g34840	-3.52013	4.06227e-05	-2.38906	0.00222869	-1.13107	down
LOC_Os06g35940	-3.82254	2.16398e-05	-5.83415	1.66125e-07	2.0116	up
LOC_Os06g35970	-2.93237	0.00010308	-2.28677	9.5696e-06	-0.645595	down
LOC_Os06g36000	2.47697	0.00102483	4.25264	3.71081e-06	-1.77567	down
LOC_Os06g36030	-1.65135	0.0180218	-2.28284	0.0366486	0.631488	up
LOC_Os06g36670	-2.18984	0.00115299	-1.60293	0.0281379	-0.586912	down
LOC_Os06g36920	-2.1161	0.00254814	-1.61175	0.0318573	-0.504358	down
LOC_Os06g36940	2.75877	2.6332e-06	2.1267	0.000179267	0.63207	up
LOC_Os06g39880	-2.29387	0.000848994	-2.82458	0.0450936	0.530716	up
LOC_Os06g39970	-2.86646	0.000402646	-3.37296	2.98295e-05	0.506498	up
LOC_Os06g40170	-3.69748	2.26379e-09	-5.06041	4.03241e-11	1.36293	up
LOC_Os06g41060	-2.89875	1.90081e-13	-3.64088	5.8e-07	0.742128	up
LOC_Os06g43044	-6.61619	3.49813e-14	-5.73421	9.83489e-06	-0.881979	down
LOC_Os06g43350	-7.31397	2.34971e-10	-6.76291	2.09338e-07	-0.551054	down
LOC_Os06g44810	-6.46916	1.00892e-12	-4.55379	6.19422e-08	-1.91537	down
LOC_Os06g44930	-3.29873	4.36615e-07	-4.01661	2.56585e-08	0.717875	up
LOC_Os06g46340	-2.35726	1.56068e-06	-2.90443	3.40136e-07	0.547172	up
LOC_Os06g46730	3.29166	3.01654e-07	4.31411	2.07703e-07	-1.02244	down
LOC_Os06g46990	-2.43186	0.000955079	-3.03081	9.34475e-05	0.598955	up
LOC_Os06g47250	-3.16599	3.47399e-08	-3.77406	0.000894893	0.608064	up
LOC_Os06g47470	2.2573	6.54885e-06	1.71072	0.00348025	0.546581	up
LOC_Os06g47780	1.93212	2.32382e-05	1.36411	0.010866	0.568005	up
LOC_Os06g48210	7.49254	6.8786e-31	8.01899	8.47026e-15	-0.526443	down
LOC_Os06g48500	1.46747	5.17969e-05	2.03606	1.09721e-06	-0.568594	down
LOC_Os06g49190	1.29199	0.0427036	2.28562	0.000582134	-0.993626	down
LOC_Os06g49660	2.88385	1.43708e-09	3.53594	3.1348e-06	-0.652091	down
LOC_Os06g50930	1.85064	7.55398e-06	2.84734	1.05468e-09	-0.996701	down
LOC_Os07g01110	-7.79732	7.1788e-15	-5.96207	2.00005e-06	-1.83525	down
LOC_Os07g01180	-3.73128	3.04304e-06	-3.11895	0.00315834	-0.612335	down
LOC_Os07g01370	-3.86604	1.66969e-11	-2.88596	2.0347e-10	-0.980082	down
LOC_Os07g01840	-3.60185	0.000703436	-4.13107	0.00109567	0.52922	up
LOC_Os07g02150	-5.53493	0.00276787	-4.62542	0.00040711	-0.909514	down
LOC_Os07g02200	-5.31277	7.07323e-39	-6.17259	3.86833e-13	0.859816	up
LOC_Os07g02540	-5.21604	0.000452057	-3.93182	7.99462e-08	-1.28422	down
LOC_Os07g02660	2.60871	1.5624e-06	1.93311	0.00352808	0.675605	up
LOC_Os07g02690	4.5709	1.41034e-06	5.30259	3.84773e-07	-0.73169	down
LOC_Os07g02850	4.8141	1.20651e-12	5.73242	1.64725e-11	-0.918319	down
LOC_Os07g03020	5.569	1.95706e-08	3.9126	0.000111252	1.6564	up
LOC_Os07g03150	-4.69897	3.86335e-11	-4.12291	5.86101e-08	-0.576059	down
LOC_Os07g03710	7.03468	0.000152331	4.38702	9.18678e-15	2.64766	up
LOC_Os07g04930	-5.11213	1.7429e-20	-4.23242	4.9003e-14	-0.879709	down
LOC_Os07g04950	-6.74472	2.84214e-11	-4.71383	1.77832e-13	-2.03089	down
LOC_Os07g04960	-8.04925	1.16547e-16	-6.35247	9.36144e-17	-1.69678	down
LOC_Os07g05190	-4.78341	1.57645e-18	-5.6738	2.73825e-17	0.890391	up
LOC_Os07g05365	1.50307	0.00524495	3.18391	7.48363e-14	-1.68085	down
LOC_Os07g05700	2.46329	0.000572134	1.94693	0.00718063	0.516358	up
LOC_Os07g06570	-4.7239	3.10952e-22	-5.28095	4.73595e-21	0.557049	up
LOC_Os07g06700	-5.12494	0.0195253	-4.12649	0.039234	-0.998449	down
LOC_Os07g07440	1.60656	0.0315178	2.20807	0.00489352	-0.601511	down
LOC_Os07g07450	1.34176	0.0189595	1.86317	0.00309767	-0.521419	down
LOC_Os07g07715	-2.93303	0.000104253	-2.33996	0.00298024	-0.593075	down
LOC_Os07g07790	-2.65354	0.00102233	-1.97368	0.00705428	-0.679855	down
LOC_Os07g07920	-4.74115	7.99035e-24	-3.80457	6.28055e-11	-0.936583	down
LOC_Os07g10420	1.2252	0.000945911	1.76121	2.91427e-05	-0.536009	down
LOC_Os07g10530	-5.29433	2.68488e-36	-6.02282	3.863e-11	0.728498	up
LOC_Os07g10620	-6.13288	1.25413e-05	-6.74821	6.47835e-11	0.615332	up
LOC_Os07g12890	-1.3348	0.00189017	-2.18693	8.32573e-06	0.852126	up
LOC_Os07g14700	-2.57008	0.000128204	-3.3088	3.12916e-06	0.738722	up
LOC_Os07g14920	-2.88623	0.000295974	-3.70727	4.32041e-06	0.821042	up
LOC_Os07g19320	-3.00867	4.17915e-05	-1.9072	0.0146006	-1.10148	down
LOC_Os07g19540	4.0147	2.20428e-10	4.59252	0.000938561	-0.577814	down
LOC_Os07g23470	-3.66164	0.000106153	-5.30564	4.48025e-08	1.64401	up
LOC_Os07g24000	2.14122	5.91728e-05	2.68937	0.0304813	-0.548157	down
LOC_Os07g25540	-4.36717	7.19611e-07	-4.87499	2.60608e-07	0.507815	up
LOC_Os07g25800	-1.79231	0.00398594	-2.44438	0.00139283	0.652073	up
LOC_Os07g25810	-4.49655	2.53833e-27	-5.51533	8.23753e-11	1.01878	up
LOC_Os07g27390	3.59	2.20036e-05	7.39847	0.00022906	-3.80847	down
LOC_Os07g29310	-4.92797	4.8275e-07	-6.04406	4.17073e-05	1.11609	up
LOC_Os07g29760	4.43572	1.92945e-05	3.75224	2.15393e-07	0.683483	up
LOC_Os07g30160	-3.83652	9.11473e-05	-2.60084	0.00173413	-1.23568	down
LOC_Os07g31500	-4.30218	1.68758e-21	-4.82224	5.3938e-19	0.520064	up
LOC_Os07g32660	-5.34808	6.09042e-22	-4.17717	9.2879e-12	-1.17091	down
LOC_Os07g32680	-4.77748	2.01192e-09	-3.79823	0.00124918	-0.979253	down
LOC_Os07g33440	-2.18523	0.000978372	-3.0366	3.09918e-05	0.851371	up
LOC_Os07g34006	1.53384	0.000992424	2.52673	8.65885e-06	-0.992887	down
LOC_Os07g34040	-7.28193	0.000260225	-5.13281	8.03789e-09	-2.14912	down
LOC_Os07g34520	3.41616	4.63466e-07	5.39272	8.43423e-05	-1.97657	down
LOC_Os07g34750	1.2602	0.00849385	1.83458	0.000646229	-0.574386	down
LOC_Os07g35140	2.62734	2.14102e-09	3.24687	2.72704e-10	-0.619533	down
LOC_Os07g36544	1.57722	0.000560021	2.11969	4.56731e-05	-0.542471	down
LOC_Os07g37690	2.36933	5.7784e-05	1.86132	0.00381489	0.50801	up
LOC_Os07g38130	2.48642	2.75636e-10	1.90903	6.59247e-06	0.577393	up
LOC_Os07g38570	1.45088	0.00704878	1.96104	0.0225309	-0.510155	down
LOC_Os07g40690	-2.91623	0.000419585	-3.59579	0.00379098	0.679556	up
LOC_Os07g40910	-5.0741	3.34787e-09	-3.61676	3.39469e-05	-1.45735	down
LOC_Os07g42430	-7.85442	4.52378e-13	-5.36792	2.64418e-08	-2.4865	down
LOC_Os07g42924	-2.67104	0.0211452	-2.15935	0.00433017	-0.511688	down
LOC_Os07g43440	2.45716	0.00194349	3.49978	0.00128551	-1.04262	down
LOC_Os07g44410	3.61842	4.95177e-20	4.34871	3.3426e-21	-0.730289	down
LOC_Os07g44850	3.18949	0.000136783	4.04269	1.2125e-10	-0.853195	down
LOC_Os07g46840	-1.29482	0.0358735	-1.92966	0.00296485	0.634838	up
LOC_Os07g46846	-1.86255	0.0109031	-3.51632	2.38798e-05	1.65377	up
LOC_Os07g46940	-2.52246	6.80633e-05	-3.31393	6.93916e-05	0.791475	up
LOC_Os07g47210	-3.48326	2.51628e-14	-2.39328	9.75879e-06	-1.08997	down
LOC_Os07g47750	-5.96852	7.71436e-37	-6.967	3.26689e-11	0.998473	up
LOC_Os07g48060	-5.93196	0.000232448	-4.2403	2.17392e-05	-1.69166	down
LOC_Os07g48080	-2.91882	0.00193516	-2.32365	0.00539937	-0.595167	down
LOC_Os07g48320	-6.72312	1.41209e-11	-5.19207	1.21065e-09	-1.53105	down
LOC_Os07g48390	-2.34395	0.00172254	-3.99767	0.00129267	1.65372	up
LOC_Os07g48730	3.99806	4.14283e-05	2.24723	0.00563797	1.75084	up
LOC_Os07g48760	-1.7869	0.015474	-2.46616	0.0103624	0.679263	up
LOC_Os07g48910	-3.61274	9.47452e-14	-1.98849	0.000312195	-1.62425	down
LOC_Os07g49000	-4.45754	3.55662e-11	-4.97438	0.000218273	0.516849	up
LOC_Os08g01100	-3.0022	2.63015e-05	-3.6105	0.00695551	0.608302	up
LOC_Os08g01190	-4.77524	5.80028e-10	-3.51445	1.77046e-05	-1.26079	down
LOC_Os08g01274	-2.12655	0.00439191	-3.10549	0.00032454	0.978932	up
LOC_Os08g02590	-1.34013	0.049665	-2.01645	0.00242569	0.676324	up
LOC_Os08g02990	-3.93418	4.16569e-13	-4.91207	1.07708e-12	0.977886	up
LOC_Os08g03610	-2.36457	3.32159e-06	-1.84555	0.00495798	-0.519015	down
LOC_Os08g04810	1.68606	6.58672e-05	2.25219	2.92888e-06	-0.566128	down
LOC_Os08g06540	-4.8466	1.17458e-11	-4.11679	2.18765e-07	-0.729813	down
LOC_Os08g06850	6.06505	1.17946e-08	6.81663	4.21194e-08	-0.75158	down
LOC_Os08g07730	2.77522	2.87438e-10	3.36818	3.79345e-08	-0.592962	down
LOC_Os08g08440	3.80778	1.68121e-17	4.38059	3.49056e-17	-0.572807	down
LOC_Os08g08980	-3.54415	8.12029e-07	-4.23015	1.50654e-08	0.686006	up
LOC_Os08g10080	-3.42931	1.53726e-15	-2.32257	1.80355e-06	-1.10674	down
LOC_Os08g10150	-3.73614	6.15872e-11	-6.205	3.52017e-13	2.46886	up
LOC_Os08g10290	2.54879	3.59873e-07	1.7354	0.0049083	0.813388	up
LOC_Os08g10310	-4.39093	2.30333e-19	-6.04755	1.88796e-09	1.65661	up
LOC_Os08g10730	-2.11848	0.00216893	-2.71579	0.000156211	0.597315	up
LOC_Os08g12880	-3.62962	0.00725797	-4.22848	0.00279178	0.59886	up
LOC_Os08g13440	-3.60091	0.000274339	-4.27987	4.41311e-09	0.678967	up
LOC_Os08g14109	-3.75982	3.81598e-06	-5.17025	1.30277e-07	1.41043	up
LOC_Os08g14700	-6.26712	5.38481e-15	-7.7941	8.02503e-09	1.52698	up
LOC_Os08g15020	-2.3938	0.00105637	-2.90898	0.000310741	0.515188	up
LOC_Os08g15149	-5.42991	0.0070191	-6.25851	0.0103901	0.828603	up
LOC_Os08g16030	-4.2486	3.64094e-07	-5.38516	3.62201e-09	1.13656	up
LOC_Os08g16130	-1.72812	0.000253856	-2.32655	1.47509e-05	0.598427	up
LOC_Os08g18974	10.9558	1.07595e-17	12.7436	1.24667e-09	-1.78786	down
LOC_Os08g24750	4.64295	1.75055e-05	5.43468	2.48636e-12	-0.791727	down
LOC_Os08g24790	-4.77649	2.43027e-14	-4.21165	2.82892e-17	-0.564847	down
LOC_Os08g25380	1.63227	0.0185439	2.14911	0.00110641	-0.516836	down
LOC_Os08g26710	-7.36065	4.54282e-21	-9.48019	4.44956e-08	2.11954	up
LOC_Os08g28710	3.71108	2.3867e-08	5.04257	1.51504e-08	-1.33148	down
LOC_Os08g28870	-5.34781	1.39021e-13	-5.97358	9.60283e-23	0.625768	up
LOC_Os08g31850	6.07354	5.68771e-18	6.57996	3.56341e-05	-0.506418	down
LOC_Os08g31860	7.33784	2.50328e-40	5.73166	4.39504e-07	1.60618	up
LOC_Os08g32500	-6.21749	2.44318e-16	-5.6297	2.81381e-15	-0.587795	down
LOC_Os08g32990	5.87681	1.01189e-09	7.82408	5.37702e-12	-1.94728	down
LOC_Os08g33140	1.10259	0.00774771	1.66133	0.00825502	-0.558736	down
LOC_Os08g33740	-1.6519	7.74717e-05	-2.80048	2.35393e-09	1.14858	up
LOC_Os08g34380	-3.12645	1.58419e-07	-4.09503	9.36346e-10	0.96858	up
LOC_Os08g35110	-4.15253	1.21874e-07	-3.58225	1.16166e-07	-0.570277	down
LOC_Os08g35760	-7.14397	3.82941e-27	-7.66234	8.99741e-13	0.518373	up
LOC_Os08g36500	-6.27935	2.43948e-05	-5.06963	3.79985e-06	-1.20971	down
LOC_Os08g36760	-3.08903	3.6733e-13	-3.67083	5.13262e-07	0.581798	up
LOC_Os08g37300	-3.18112	4.18979e-12	-2.51893	1.29242e-08	-0.662196	down
LOC_Os08g37400	-3.68966	6.90624e-06	-4.3506	8.85839e-07	0.660946	up
LOC_Os08g37470	2.57143	0.0002758	4.6719	6.14061e-08	-2.10047	down
LOC_Os08g38590	-6.76095	0.00139503	-5.0732	0.00148593	-1.68775	down
LOC_Os08g38710	-1.68269	0.000348635	-1.10329	0.048481	-0.579398	down
LOC_Os08g38970	-3.24368	4.96258e-05	-4.28001	1.43774e-06	1.03633	up
LOC_Os08g39240	-2.96572	1.59342e-06	-3.83946	0.000745684	0.873736	up
LOC_Os08g39330	-3.87813	1.06713e-09	-4.43823	3.01385e-08	0.560102	up
LOC_Os08g39570	-3.93793	2.72798e-10	-4.95343	1.10374e-11	1.01549	up
LOC_Os08g39730	6.20995	9.63947e-32	7.3168	4.8141e-14	-1.10685	down
LOC_Os08g40270	3.45873	3.8929e-05	2.25329	0.007923	1.20544	up
LOC_Os08g40420	-2.0356	0.0136346	-1.46349	0.0216216	-0.572108	down
LOC_Os08g40680	4.80727	6.12175e-10	5.37476	8.66726e-12	-0.567491	down
LOC_Os08g40910	2.34606	9.51775e-07	3.02056	5.11196e-06	-0.674498	down
LOC_Os08g41290	-4.97628	6.97128e-35	-5.48098	1.13972e-12	0.504698	up
LOC_Os08g41590	-2.08222	0.00124441	-3.29637	5.95842e-09	1.21415	up
LOC_Os08g41860	-2.17851	7.84179e-09	-2.68871	7.39065e-10	0.510193	up
LOC_Os08g41940	-2.43101	0.000744508	-1.75791	0.0188759	-0.673095	down
LOC_Os08g42470	-2.12974	0.000408148	-3.16135	0.000174595	1.03161	up
LOC_Os08g43120	3.20729	0.000439113	3.93445	1.82699e-08	-0.727159	down
LOC_Os08g43334	3.28825	1.75119e-18	3.79144	3.22585e-18	-0.503185	down
LOC_Os08g43600	-3.21819	1.06713e-09	-3.84561	7.11907e-10	0.627421	up
LOC_Os08g43730	-5.7942	7.74009e-31	-6.42772	1.18657e-19	0.633519	up
LOC_Os08g44020	-1.95361	0.000447847	-1.36488	0.0335011	-0.588736	down
LOC_Os08g44040	-3.9615	0.000543941	-4.91361	0.0228494	0.952108	up
LOC_Os08g44750	-2.36537	0.00740885	-3.33371	6.39723e-05	0.96834	up
LOC_Os08g45170	-2.04663	0.00113443	-2.58311	9.1221e-06	0.536475	up
LOC_Os09g02180	8.38892	2.08211e-34	7.57219	3.51125e-21	0.816734	up
LOC_Os09g03200	1.87024	0.0231276	3.47657	0.00232997	-1.60633	down
LOC_Os09g09040	7.89648	2.19674e-46	8.7113	4.94787e-33	-0.814817	down
LOC_Os09g10730	-6.12985	8.67519e-19	-8.48473	2.41763e-19	2.35487	up
LOC_Os09g11005	2.29965	0.00156303	1.73819	0.0206127	0.561454	up
LOC_Os09g13410	-2.09478	0.00189039	-2.78433	0.000122932	0.689548	up
LOC_Os09g13650	-2.16931	0.000133344	-3.24637	2.32549e-11	1.07706	up
LOC_Os09g15480	-3.35771	7.20574e-15	-2.14471	0.000566156	-1.21299	down
LOC_Os09g15780	-2.61112	0.000834611	-3.39487	0.00012556	0.783744	up
LOC_Os09g16950	-5.74291	0.00876307	-7.0533	0.0209231	1.31039	up
LOC_Os09g17630	-4.4395	1.7991e-05	-5.10077	0.00722333	0.661267	up
LOC_Os09g20220	7.79087	7.04898e-07	7.14674	8.77879e-13	0.644131	up
LOC_Os09g20540	-4.66637	1.39653e-14	-3.86795	0.000155708	-0.798414	down
LOC_Os09g20820	-1.842	9.56013e-06	-2.35698	0.000959325	0.514985	up
LOC_Os09g23595	2.0607	3.63439e-07	2.7398	3.36284e-06	-0.679096	down
LOC_Os09g25700	4.77815	1.16241e-15	6.03623	3.16405e-17	-1.25808	down
LOC_Os09g26380	9.11001	2.02375e-50	10.5158	2.76452e-44	-1.40578	down
LOC_Os09g27260	3.41469	1.31277e-10	3.93815	4.53858e-11	-0.523464	down
LOC_Os09g27320	-2.84193	0.0389595	-1.85618	0.00993804	-0.985746	down
LOC_Os09g27340	-5.75709	1.58419e-07	-4.28622	7.16162e-06	-1.47087	down
LOC_Os09g27590	-2.24287	3.94436e-05	-1.69795	0.0068614	-0.544925	down
LOC_Os09g28210	3.11143	0.00424007	2.5475	0.00042736	0.563932	up
LOC_Os09g29710	4.34388	0.020888	3.80297	6.79867e-12	0.540904	up
LOC_Os09g29820	-4.04472	2.07771e-06	-2.72361	0.00180463	-1.32112	down
LOC_Os09g30490	1.97838	8.63366e-05	2.55341	3.60019e-06	-0.575022	down
LOC_Os09g31430	2.99007	1.02074e-15	1.23129	0.0216216	1.75878	up
LOC_Os09g31438	-1.62439	0.00773423	-2.28311	0.000928385	0.658715	up
LOC_Os09g32095	7.18184	2.32045e-20	6.43777	3.1039e-18	0.744074	up
LOC_Os09g32100	-4.92814	3.57754e-09	-4.25435	1.34559e-07	-0.673793	down
LOC_Os09g32290	-2.05577	0.000285888	-2.83659	2.92445e-07	0.78082	up
LOC_Os09g32670	-5.79108	1.08681e-28	-4.86099	9.66886e-15	-0.930084	down
LOC_Os09g33830	-2.66183	1.60038e-05	-3.47233	4.02672e-07	0.810499	up
LOC_Os09g35600	-3.69767	2.34515e-05	-3.10024	0.00101758	-0.597425	down
LOC_Os09g35940	-4.10155	1.10529e-07	-4.75923	0.000114813	0.657679	up
LOC_Os09g36700	6.98756	2.70268e-08	5.21882	0.00309729	1.76874	up
LOC_Os09g37050	-4.32045	0.0316983	-2.57397	0.00399488	-1.74648	down
LOC_Os09g37200	6.29171	7.46567e-42	6.84746	6.07619e-12	-0.555752	down
LOC_Os09g37260	-2.46039	0.00011742	-1.76269	0.0122457	-0.697696	down
LOC_Os09g37480	-4.88863	0.00118066	-5.44567	0.00125032	0.557038	up
LOC_Os09g37600	-4.23263	0.000929839	-4.90411	6.80347e-24	0.671485	up
LOC_Os09g37650	-2.7664	0.00475461	-1.94767	0.0180807	-0.818727	down
LOC_Os09g37976	4.32384	2.46735e-05	5.02836	1.37683e-05	-0.704514	down
LOC_Os09g38010	-2.1272	0.0052743	-3.1943	9.72028e-05	1.06711	up
LOC_Os09g38239	-1.23051	0.0433585	-1.94297	0.00494464	0.712456	up
LOC_Os09g38450	-2.39244	0.0213092	-3.87171	1.23537e-05	1.47927	up
LOC_Os09g39750	-3.0876	6.4452e-06	-4.26338	1.65027e-07	1.17578	up
LOC_Os09g39930	1.53458	0.0232814	2.32252	0.00128849	-0.787939	down
LOC_Os10g01920	-3.87664	7.07414e-12	-4.91694	5.72323e-07	1.0403	up
LOC_Os10g02040	-2.71901	7.15365e-06	-2.14424	6.1289e-05	-0.574767	down
LOC_Os10g04510	2.55049	8.0818e-08	1.87104	0.00987324	0.679449	up
LOC_Os10g04720	-1.70951	0.0333102	-2.26805	0.0161125	0.558548	up
LOC_Os10g05600	-5.65217	1.65795e-08	-6.6233	3.6026e-22	0.971129	up
LOC_Os10g05820	-10.7651	1.9411e-17	-7.58208	3.58161e-22	-3.18306	down
LOC_Os10g05860	-9.60574	6.0121e-48	-7.17601	1.6482e-21	-2.42974	down
LOC_Os10g05950	-9.72045	1.33651e-23	-11.7555	1.76949e-40	2.035	up
LOC_Os10g05970	-6.45301	8.29953e-18	-5.87764	1.01933e-08	-0.575369	down
LOC_Os10g07080	-2.02002	0.000424725	-2.54416	0.000724728	0.524142	up
LOC_Os10g07290	-7.7249	1.46281e-40	-7.19005	4.13906e-11	-0.534856	down
LOC_Os10g09110	3.58645	1.07272e-06	4.32647	2.18631e-06	-0.74002	down
LOC_Os10g09870	-2.00593	0.00117504	-2.98317	5.4799e-06	0.977238	up
LOC_Os10g17790	-2.05297	3.09949e-05	-1.30885	0.0446038	-0.744124	down
LOC_Os10g17960	-2.72362	0.000383757	-3.22786	0.000122275	0.504234	up
LOC_Os10g19200	-4.53231	6.51101e-12	-3.38385	6.42016e-07	-1.14846	down
LOC_Os10g21268	-3.5867	0.0213873	-2.81899	0.00984944	-0.767714	down
LOC_Os10g21590	4.33202	5.89067e-12	6.73045	1.19446e-05	-2.39843	down
LOC_Os10g21670	-8.60735	7.8891e-35	-7.53008	9.66038e-30	-1.07727	down
LOC_Os10g23240	6.20084	3.05497e-12	7.11998	4.33418e-10	-0.919136	down
LOC_Os10g25100	-3.08394	0.000191851	-4.82866	5.62273e-05	1.74472	up
LOC_Os10g25450	-2.61542	0.00543853	-3.23091	1.32956e-05	0.615483	up
LOC_Os10g28120	3.73466	1.72408e-14	4.27989	3.98717e-22	-0.545229	down
LOC_Os10g28700	-7.37342	1.17177e-10	-5.85309	1.80971e-07	-1.52033	down
LOC_Os10g30290	-7.34516	3.74906e-06	-4.83318	1.06907e-09	-2.51198	down
LOC_Os10g31330	1.9255	1.12852e-05	2.94622	1.82439e-06	-1.02072	down
LOC_Os10g32580	-7.25005	2.19079e-17	-6.25244	6.65993e-11	-0.997607	down
LOC_Os10g32680	2.84054	1.25304e-14	3.60667	5.37002e-06	-0.766135	down
LOC_Os10g33250	6.20281	1.73685e-19	8.04591	6.20433e-08	-1.8431	down
LOC_Os10g33520	-3.83345	1.40697e-05	-3.27526	2.24238e-06	-0.558189	down
LOC_Os10g33780	-2.49436	0.000788862	-1.94698	0.00383745	-0.547373	down
LOC_Os10g33810	2.93948	3.64355e-05	2.39118	0.000876124	0.5483	up
LOC_Os10g34010	-3.21221	2.75394e-06	-2.09447	0.00984944	-1.11774	down
LOC_Os10g34790	-3.48734	4.40846e-07	-2.6706	0.000737802	-0.81674	down
LOC_Os10g34920	5.68572	0.000477691	3.35923	5.146e-05	2.32649	up
LOC_Os10g34930	6.34664	8.99048e-45	5.35843	1.01453e-27	0.98821	up
LOC_Os10g35500	-3.26541	0.000130486	-3.84401	2.45731e-07	0.5786	up
LOC_Os10g36100	6.48825	0.000395642	5.00024	1.43617e-05	1.48801	up
LOC_Os10g36390	-7.08366	1.39021e-13	-8.51881	3.59951e-48	1.43516	up
LOC_Os10g36780	-1.16892	0.00423509	-1.67827	0.000168887	0.509349	up
LOC_Os10g37400	-2.64979	1.35034e-08	-1.82897	0.00138316	-0.820813	down
LOC_Os10g37670	3.03794	0.00336762	3.93966	2.19135e-05	-0.901722	down
LOC_Os10g38020	-2.65512	1.12729e-07	-3.23795	1.47019e-08	0.582826	up
LOC_Os10g39610	11.0001	2.75995e-12	10.3325	7.03805e-15	0.667656	up
LOC_Os10g39680	3.28256	0.00476962	1.72463	6.54355e-05	1.55793	up
LOC_Os10g39840	-3.69163	9.1043e-06	-4.82925	0.00251754	1.13762	up
LOC_Os10g39920	3.84607	4.70363e-12	4.55187	3.39916e-15	-0.705805	down
LOC_Os10g40430	-6.71023	1.51767e-10	-7.74698	3.22721e-19	1.03675	up
LOC_Os10g40490	2.9736	5.16888e-10	2.46244	0.00131162	0.511157	up
LOC_Os10g40520	-9.62081	2.58934e-27	-7.54938	2.81539e-20	-2.07143	down
LOC_Os10g40710	-5.06971	0.00409797	-5.94761	0.0165791	0.877899	up
LOC_Os10g40720	-5.95901	1.69655e-43	-6.57929	3.03173e-07	0.620287	up
LOC_Os10g41430	-4.5228	1.0777e-18	-5.17083	1.0152e-09	0.648028	up
LOC_Os10g41550	3.54653	5.48593e-07	4.06887	0.000873967	-0.522339	down
LOC_Os10g42130	-3.84717	1.83263e-06	-3.11266	6.90858e-05	-0.734509	down
LOC_Os10g42390	-6.50449	1.5992e-10	-4.9278	8.01658e-07	-1.57669	down
LOC_Os11g01620	-5.62032	6.69428e-08	-6.39108	3.82416e-16	0.770754	up
LOC_Os11g01830	-2.22065	0.00390249	-3.44508	2.87149e-05	1.22443	up
LOC_Os11g02054	-5.5247	1.55142e-10	-4.40803	0.000572181	-1.11667	down
LOC_Os11g02240	2.83901	7.6811e-15	3.53677	1.0143e-07	-0.697768	down
LOC_Os11g03160	-2.36367	2.13393e-07	-3.52699	2.35499e-11	1.16333	up
LOC_Os11g03300	1.46128	0.000669001	2.345	3.53835e-06	-0.883722	down
LOC_Os11g04350	-2.18384	0.00018033	-2.73775	1.23149e-05	0.553904	up
LOC_Os11g04380	-7.47862	4.0394e-16	-5.79222	5.81341e-11	-1.68641	down
LOC_Os11g05290	-4.99824	1.21735e-35	-5.56196	4.21273e-12	0.563724	up
LOC_Os11g05410	4.74574	6.11646e-25	5.33238	1.04026e-11	-0.586635	down
LOC_Os11g05550	-5.48836	0.000165362	-4.84416	0.00489721	-0.6442	down
LOC_Os11g05760	-4.50804	7.931e-08	-5.6089	3.68901e-07	1.10087	up
LOC_Os11g06880	-2.97367	3.36358e-11	-3.55276	3.92696e-11	0.579086	up
LOC_Os11g07911	10.0877	2.28664e-26	10.9069	1.73582e-17	-0.819153	down
LOC_Os11g09040	-4.49089	1.01025e-13	-3.97398	8.55823e-07	-0.516903	down
LOC_Os11g10470	3.66039	1.25632e-08	2.65046	0.00124066	1.00992	up
LOC_Os11g13990	-1.32722	0.0112082	-1.89603	0.000923514	0.568812	up
LOC_Os11g14070	-3.0198	5.47096e-09	-3.66472	2.79252e-10	0.644911	up
LOC_Os11g17970	-2.68944	8.57985e-07	-1.94626	0.000379534	-0.743184	down
LOC_Os11g18366	-1.39481	0.000167009	-2.10291	9.34745e-07	0.708098	up
LOC_Os11g19240	-7.50715	5.59901e-05	-5.7551	0.00685542	-1.75205	down
LOC_Os11g19864	3.84201	3.0204e-13	4.83975	0.000649196	-0.99774	down
LOC_Os11g22449	2.27456	2.13109e-06	2.88122	1.32528e-07	-0.606668	down
LOC_Os11g26760	6.85765	3.14611e-16	7.61411	5.22807e-09	-0.756456	down
LOC_Os11g27795	-4.8667	4.92912e-09	-3.89149	3.21534e-06	-0.975208	down
LOC_Os11g28530	-1.7137	0.0185044	-2.88818	0.000114955	1.17448	up
LOC_Os11g29000	-2.09752	0.00594817	-2.90401	0.0134487	0.80649	up
LOC_Os11g31060	4.21585	2.7643e-15	4.76329	3.26419e-16	-0.547432	down
LOC_Os11g31090	-3.52062	1.24653e-18	-2.85896	1.4153e-07	-0.661655	down
LOC_Os11g31570	-3.68221	9.23239e-07	-5.11285	5.90492e-05	1.43065	up
LOC_Os11g31980	-5.35283	8.99243e-14	-6.85022	2.69918e-25	1.4974	up
LOC_Os11g32170	3.37996	9.68529e-08	4.79289	2.29279e-11	-1.41293	down
LOC_Os11g33270	-4.04618	2.46368e-06	-4.55491	4.45885e-11	0.508728	up
LOC_Os11g35500	-2.64877	2.57813e-06	-3.21619	1.19698e-06	0.567416	up
LOC_Os11g35930	-4.5021	0.000130683	-3.54161	0.00128542	-0.96049	down
LOC_Os11g36160	-5.01032	0.000199321	-4.3139	0.01223	-0.696418	down
LOC_Os11g36940	-4.63674	5.91342e-23	-4.06657	9.26285e-09	-0.570172	down
LOC_Os11g37870	-3.1151	2.53261e-06	-2.46081	0.00161159	-0.654295	down
LOC_Os11g37950	7.4799	2.17026e-05	6.96106	1.16851e-29	0.518844	up
LOC_Os11g37960	3.70384	0.00168454	2.84637	7.64179e-09	0.857465	up
LOC_Os11g38580	-2.02607	0.00190715	-2.61192	0.0287544	0.585855	up
LOC_Os11g41710	-3.57356	2.81818e-08	-4.53656	1.16195e-23	0.962997	up
LOC_Os11g42410	5.30544	1.63291e-12	6.27303	2.94674e-12	-0.967586	down
LOC_Os11g42450	-8.08849	1.00372e-16	-8.69345	1.01788e-18	0.604958	up
LOC_Os11g42960	-5.49749	2.7643e-15	-4.98423	1.05856e-12	-0.513259	down
LOC_Os11g42970	-7.04605	2.35848e-07	-8.04436	5.23785e-06	0.998315	up
LOC_Os11g43760	3.47744	1.11099e-06	4.8694	8.09633e-07	-1.39196	down
LOC_Os11g43980	-8.53236	8.28832e-18	-6.84328	1.06881e-05	-1.68908	down
LOC_Os11g44920	-1.71724	0.0101921	-2.23805	0.00098806	0.520808	up
LOC_Os11g46860	-5.2571	0.00100083	-4.63063	0.0241323	-0.626476	down
LOC_Os11g47500	4.53845	3.53139e-15	5.87882	2.30331e-06	-1.34037	down
LOC_Os11g47600	2.69066	0.0409867	6.56121	2.19135e-05	-3.87055	down
LOC_Os12g01730	-6.95107	8.22898e-13	-8.09602	1.53883e-06	1.14495	up
LOC_Os12g01830	-2.23287	0.00271672	-3.23132	2.13752e-05	0.99845	up
LOC_Os12g01955	3.37996	6.70318e-05	2.52933	0.00171013	0.850631	up
LOC_Os12g02290	-5.31885	3.2559e-20	-5.90243	1.04856e-17	0.583574	up
LOC_Os12g02550	-2.22114	0.00275478	-2.89878	0.000400288	0.677639	up
LOC_Os12g02790	2.75306	0.00112299	3.98358	1.20095e-05	-1.23052	down
LOC_Os12g02840	-5.24688	3.79045e-06	-4.62943	4.05769e-05	-0.617452	down
LOC_Os12g02980	-1.38516	0.000409439	-2.32549	0.00049563	0.940331	up
LOC_Os12g03040	1.6201	7.20971e-06	2.24392	1.80439e-06	-0.623819	down
LOC_Os12g03050	3.329	5.42278e-07	4.08553	1.64406e-08	-0.756537	down
LOC_Os12g03410	-2.04254	0.000222824	-2.84105	2.70678e-06	0.798508	up
LOC_Os12g05120	-2.29144	4.95057e-05	-2.88554	3.38298e-06	0.594099	up
LOC_Os12g05330	3.46601	7.59126e-10	4.20181	1.12808e-10	-0.735796	down
LOC_Os12g05440	3.46697	6.15141e-06	6.13806	3.27305e-10	-2.67108	down
LOC_Os12g06010	7.83134	5.76263e-13	5.88707	2.22517e-10	1.94427	up
LOC_Os12g06060	-4.18085	2.95552e-08	-3.57706	6.09947e-08	-0.603791	down
LOC_Os12g06150	-1.95937	0.00332361	-2.83385	0.000118831	0.874479	up
LOC_Os12g07310	2.58435	0.00207966	1.47818	0.0194746	1.10617	up
LOC_Os12g08700	7.77827	3.39557e-46	10.0558	4.59259e-41	-2.27754	down
LOC_Os12g08920	-6.31692	2.58748e-14	-7.36921	3.54385e-09	1.05229	up
LOC_Os12g10220	-3.69051	5.92192e-08	-5.23966	2.36707e-06	1.54915	up
LOC_Os12g10450	2.51662	4.40232e-05	3.42037	4.50975e-05	-0.903742	down
LOC_Os12g12390	-3.59024	4.44427e-09	-4.47575	1.64272e-09	0.885514	up
LOC_Os12g15530	8.32238	1.2555e-11	10.2752	2.10703e-29	-1.95286	down
LOC_Os12g17160	4.15716	6.69038e-15	5.28368	3.10402e-07	-1.12652	down
LOC_Os12g18660	-2.96334	0.000215365	-4.48525	2.97525e-07	1.52191	up
LOC_Os12g22600	-5.04834	1.38378e-07	-3.46249	0.00011624	-1.58585	down
LOC_Os12g24020	4.4353	4.21472e-25	5.66703	1.08086e-28	-1.23172	down
LOC_Os12g25090	3.03749	0.000772019	4.57612	2.10513e-11	-1.53863	down
LOC_Os12g26690	-4.32197	7.95234e-14	-3.62711	9.79694e-08	-0.694861	down
LOC_Os12g27830	12.3863	6.15261e-14	11.7818	1.0514e-11	0.604411	up
LOC_Os12g31860	3.72059	2.21446e-22	5.39851	1.11523e-30	-1.67792	down
LOC_Os12g32640	-3.63705	0.000160734	-3.006	0.00313471	-0.631045	down
LOC_Os12g33070	-6.67165	2.52249e-11	-4.56658	0.012375	-2.10507	down
LOC_Os12g34430	8.16804	1.72163e-20	5.89557	2.52434e-06	2.27247	up
LOC_Os12g35610	-4.54219	0.000274992	-3.50049	0.0066237	-1.0417	down
LOC_Os12g36750	2.12668	3.14116e-09	2.99669	7.16157e-11	-0.870005	down
LOC_Os12g37690	3.36942	1.22202e-12	3.92026	2.98835e-05	-0.550833	down
LOC_Os12g38051	2.77663	5.60484e-05	4.0218	1.11297e-07	-1.24517	down
LOC_Os12g38120	-4.28163	1.41979e-10	-5.66418	2.14443e-15	1.38255	up
LOC_Os12g38140	-2.99154	0.0425775	-4.00132	3.10273e-07	1.00977	up
LOC_Os12g38320	-5.72505	1.33001e-11	-4.76618	0.00075737	-0.958874	down
LOC_Os12g38350	-4.90122	1.00971e-07	-5.40133	2.56815e-10	0.500113	up
LOC_Os12g38910	-3.54369	3.85585e-07	-2.95187	0.000713952	-0.591823	down
LOC_Os12g39120	-1.42418	0.00684236	-2.06132	0.0129879	0.637142	up
LOC_Os12g39400	2.08277	9.02053e-06	2.81141	1.64037e-05	-0.728634	down
LOC_Os12g39830	-5.36053	0.013964	-4.75032	7.20942e-07	-0.610212	down
LOC_Os12g40180	1.69239	0.0402144	2.72511	0.0115903	-1.03272	down
LOC_Os12g40200	-4.99186	3.62688e-11	-3.73231	3.57653e-06	-1.25955	down
LOC_Os12g43140	6.38874	5.75816e-07	7.60606	1.29864e-06	-1.21732	down
LOC_Os12g43510	-5.30191	6.49783e-15	-4.49404	7.86557e-16	-0.807869	down
LOC_Os12g43660	-2.40459	3.16175e-05	-2.95688	7.16113e-05	0.552289	up
