# Supplementary material for: Genome-Wide Identification of SNAC1-Targeted Genes Involved in Drought Response in Rice
Source: Front Plant Sci. 2019 Jul 26;10:982. doi: 10.3389/fpls.2019.00982 (PMC6677020; doi:10.3389/fpls.2019.00982)
Supplement: TABLE S3 — Published genes in the SNAC1BGD data set. [file Table_3.XLSX]

## Sheet: Sheet1
Supplementary Table 3. Published genes in the SNAC1BGD data set.
ID	SYMBOL	KEYWORD
LOC_Os01g10040	D2|CYP90D2|SMG11	BR
LOC_Os01g12710	NYC1	chloroplast
LOC_Os01g31870	OsNramp6	growth
LOC_Os01g52110	OsRZFP34	leaf
LOC_Os01g53000	OsTPS3	defense
LOC_Os01g53930	OsHXK6	growth
LOC_Os01g70190	OsGT47A	stem
LOC_Os02g05480	OsMAPK33|OsMAPK3	transcription
LOC_Os02g34560	OsCYT-INV1|SRT5	growth
LOC_Os02g41550	OsCRY2|CRY2	flower
LOC_Os02g43970	ARAG1	drought
LOC_Os03g01890	OSHB1|LF1	shoot
LOC_Os03g04310	RAI1	transcription
LOC_Os03g05640	OsPht1;2|OsPT2	homeostasis
LOC_Os03g08170	GUDK	grain
LOC_Os03g19010	OsPEX11	seedlings
LOC_Os03g19520	SRL2|AVB|NRL2	leaf
LOC_Os03g20090	Osmyb2	salt
LOC_Os03g20310	OsbZIP28|OsbZIP1	root
LOC_Os03g24380	OsPHGPX	blast
LOC_Os03g54160	OsMADS14	floral
LOC_Os03g55164	OsWRKY4	resistance
LOC_Os03g55389	Hd6|CK2	flowering
LOC_Os03g57790	OsRad6	cell
LOC_Os03g61570	OsGATA12	senescence
LOC_Os03g61990	OsRZ1	cold
LOC_Os04g32510	Gnp4|LAX2	reproductive
LOC_Os04g32620	OsRap2.6	transcription
LOC_Os04g38310	HN1L	silicon
LOC_Os04g39980	DAO	seed
LOC_Os04g43050	SHO1|OsDCL4	leaf
LOC_Os04g47059	Kala4|OsS1	grain
LOC_Os04g51150	AOX1a|OsAOX1a	cold
LOC_Os04g51180	COLD1	tolerance
LOC_Os04g51350	MPR25	mitochondria
LOC_Os04g57610	OsARF12	primary
LOC_Os04g57850	OsBIABP1|SLAC1|OsSLAC1	defense
LOC_Os05g34050	OsbZIP39	transcription
LOC_Os05g37140	Fd	root
LOC_Os05g41450	OsHAPL1	transcription
LOC_Os05g46270	OsFEN-1	leaf
LOC_Os05g48020	OsSYP71	oxidative
LOC_Os05g48060	SUI2	vegetative
LOC_Os05g49730	OsPP2C51	seed
LOC_Os05g49890	OsRAN2	salinity
LOC_Os06g03970	OsSIK1	stem
LOC_Os06g06050	D3	dwarf
LOC_Os06g07210	RNRL1|V3	growth
LOC_Os06g36180	OsAAP3	nitrogen
LOC_Os06g50300	Hsp90|rHsp90|OSGrp94	abiotic
LOC_Os07g12890	OsZIP8	transporter
LOC_Os07g34570	OsDR8	defense
LOC_Os07g37610	GD1	starch
LOC_Os07g40260	OsAP65	pollen
LOC_Os07g41140	OsRPK1	leaf
LOC_Os07g44950	OsbZIP60	transcription
LOC_Os07g47100	OsNHX1	abiotic
LOC_Os07g47360	OsCW-ZF7	development
LOC_Os07g47590	OsNLA1	nitrogen
LOC_Os07g47670	OsHIGD2	leaf
LOC_Os08g13920	OsXTH8	gibberellin
LOC_Os09g06464	OsCO3	flowering
LOC_Os09g34180	OsFH15	shoot
LOC_Os10g08580	CPD|OsCPDP|qUVR-10	growth
LOC_Os10g25130	AlaAT|OsAlaAT1	nitrogen
LOC_Os10g30850	OsHCI1	cold
LOC_Os10g39670	OsBSK1-2	resistance
LOC_Os10g42320	OsNMD3	growth
LOC_Os10g42750	OsCSLD1|rth-2	root
LOC_Os11g01570	OsTBL2	growth
LOC_Os11g05400	OsPAP21b	temperature
LOC_Os11g29400	Os6PGDH2	drought
LOC_Os11g32110	OsARF1	seed
LOC_Os12g43600	Osgr-rbp4|Osgrp1	temperature
LOC_Os01g01920	WFSL1	chloroplast
LOC_Os01g04950	OsPTR7|OsNPF8.1	root
LOC_Os01g08220	d18|OsGA3ox2	ga
LOC_Os01g17170	PNZIP|OsCRD1|YL-1	flower
LOC_Os01g34060	OsMYBS1	seed
LOC_Os01g37690	OsCAX1a	root
LOC_Os01g37910	OsVPE2	cell
LOC_Os01g46970	OSBZ8|OsbZIP05	transcription
LOC_Os01g51154	OsTRBF3	telomere
LOC_Os01g55940	OsGH3-2	auxin
LOC_Os01g61620	OsSTK1	Kinase
LOC_Os01g67430	EG1|GY1	floral
LOC_Os01g68000	PLA2|LHD2	leaf
LOC_Os01g68370	OSVP1|VP1	seed
LOC_Os01g69080	OsSSI2	blight
LOC_Os02g01590	OSINV3	panicle
LOC_Os02g07260	OsPgk2	salinity
LOC_Os02g22130	OsGAP1	photosynthesis
LOC_Os02g30900	OsPBL1	growth
LOC_Os02g44630	OsPIP1;1|RWC1	seed
LOC_Os02g45660	OsIspF	chloroplast
LOC_Os02g50480	OsCKT1|OHK5|OsHk6	shoot
LOC_Os02g52780	OsbZIP23	drought
LOC_Os02g53490	MTP8.2	transporter
LOC_Os02g53680	OsRPA1a	meiosis
LOC_Os02g53690	OsGRF1|rhd1	heading
LOC_Os02g54254	OsLKR|SDH	endosperm
LOC_Os02g54600	OsMKK4	brassinosteroid
LOC_Os02g57190	osmyoXIB	anther
LOC_Os03g07300	RPE	dwarf
LOC_Os03g07510	PGL1	lemma
LOC_Os03g09250	OsINO1-1|OsINO1	salt
LOC_Os03g12470	OsWAK25	wounding
LOC_Os03g12730	OsBRR1	growth
LOC_Os03g14980	ASPR2|OsTPR2	zinc
LOC_Os03g17350	Rcn1|OsABCG5	inflorescence
LOC_Os03g17690	OsAPX1|APXa	cold
LOC_Os03g48270	OsCPK9	spikelet
LOC_Os03g49500	ERS1|OsERS1	iaa
LOC_Os03g49620	TMS10L	temperature
LOC_Os03g58250	REB	transcription
LOC_Os04g32460	OsAFB2	transporter
LOC_Os04g38950	TDD1|OASB1	root
LOC_Os04g39110	OsGASR2	cell
LOC_Os04g42520	OsAPT2	flower
LOC_Os04g48850	OsACS2	ja
LOC_Os04g52830	Ctb1	cold
LOC_Os04g54200	OsBIDK1	blast
LOC_Os04g58190	OsDOF18	nitrogen
LOC_Os05g01140	OsJMT1	yield
LOC_Os05g04740	APG|OsPIL16	grain
LOC_Os05g04820	OsMYB2P-1	root
LOC_Os05g34770	OsCc1	root
LOC_Os05g39770	Osh36|OsAMTR1	root
LOC_Os05g45420	SnRK1A	growth
LOC_Os05g46040	OsABIL3|OsPP2C50	ABA
LOC_Os05g49940	OsCV	chloroplast
LOC_Os05g50550	OsSPS2	mitochondria
LOC_Os05g50890	OsJar1|OsGH3.5|OsGH3-5	defense
LOC_Os06g02560	OsGRF5	growth
LOC_Os06g05520	OsMKK1	transcription
LOC_Os06g10660	LYP6|OsLYP6	magnaporthe
LOC_Os06g19680	OsHrd1	Ubiquitin
LOC_Os06g45140	OsbZIP52|RISBZ5	temperature
LOC_Os06g48040	OsMAR1	root
LOC_Os06g49430	OsWJUMK1|OsMPK12|OsBWMK1	defense
LOC_Os06g50060	OsPRA2	root
LOC_Os06g50310	APIP5|OsbZIP53	transcription
LOC_Os06g51070	ONAC095	drought
LOC_Os06g51290	PSY1	endosperm
LOC_Os07g08960	OsRZ2	temperature
LOC_Os07g46790	OsDPE2	temperature
LOC_Os07g48560	WOX11	shoot
LOC_Os08g01900	OsPUB15	oxidative
LOC_Os08g06100	COMT|OsCOMT	disease
LOC_Os08g07760	OsBISERK1|OsSERK1|OsBAK1|TBP1	leaf
LOC_Os08g33810	OsLPLA	seed
LOC_Os08g39380	OsXylT|RCN11	root
LOC_Os09g13570	OsbZIP71	ABA
LOC_Os09g26780	OsJAZ8|OsTIFY10c	blight
LOC_Os09g29200	OsGSTU17	abiotic
LOC_Os09g29404	ISA3	chloroplast
LOC_Os09g33680	Os9BGlu31	leaf
LOC_Os09g38320	OsPSY|OsPSY3	root
LOC_Os10g35640	Rf1b	fertility
LOC_Os10g40720	OsEXPB3	vegetative
LOC_Os11g02240	OsCIPK15	cell
LOC_Os11g34460	FKF1|OsFKF1	flower
LOC_Os11g47809	OsMT1a|rgMT	zinc
LOC_Os12g40510	OsCBL2	ga
LOC_Os12g41650	OsPIL11	leaf
LOC_Os12g41680	OMTN3	drought
LOC_Os12g43130	PSY2	leaf
LOC_Os01g01484	OsDET1	leaf
LOC_Os01g03750	MHZ4	root
LOC_Os01g03940	NRR	disease
LOC_Os01g08320	OsIAA1	iaa
LOC_Os01g08700	OsGI	grain
LOC_Os01g09620	OsDOS	seed
LOC_Os01g09640	OsMYB1R1	nucleus
LOC_Os01g10400	OsMTI-3a	metallolthionein
LOC_Os01g13540	OsNIN-like3	transcription
LOC_Os01g15270	RAMY	root
LOC_Os01g15900	RDD1	flower
LOC_Os01g32660	OsMEK1|OsMKK6	anther
LOC_Os01g40094	OsABI2|OsPP2C06|OsABIL1	transcription
LOC_Os01g40630	LOG	shoot
LOC_Os01g45274	OsCA1|OsbetaCA1	salt
LOC_Os01g45750	Ossbf1	transporter
LOC_Os01g47340	OsIsu1	iron
LOC_Os01g47690	OsGLYII1|OsETHE1	root
LOC_Os01g47760	OsGRX6	nitrogen
LOC_Os01g48290	OsDof4	transcription
LOC_Os01g48680	OsTPC1	cell
LOC_Os01g52050	D61|OsBRI1	growth
LOC_Os01g52230	OsACP1	phosphate
LOC_Os01g52500	NADP-ME2|OsNADP-ME2	growth
LOC_Os01g53220	OsHsfC1b	homeostasis
LOC_Os01g53880	IAA6|OsIAA6	tiller
LOC_Os01g54600	OsWRKY13|WRKY13	growth
LOC_Os01g54890	OsERF922	disease
LOC_Os01g55450	OsCIPK12	drought
LOC_Os01g56200	NH2	blight
LOC_Os01g56330	DRUS2	sterile
LOC_Os01g56880	OsPAP10a	shoot
LOC_Os01g58420	AP37|OsERF3	drought
LOC_Os01g59440	OsLRR1	disease
LOC_Os01g59660	OsMYBGA|OsGAMYB	ga
LOC_Os01g60020	OsNAC4	transcription
LOC_Os01g60860	OsPUB3	temperature
LOC_Os01g61080	OsWRKY24	ga
LOC_Os01g62070	OsMTP11	tolerance
LOC_Os01g62760	OsPP2C09|OsPP15|OsPYL2	transcription
LOC_Os01g62920	qSH1	shattering
LOC_Os01g64310	ENAC1	drought
LOC_Os01g64660	MOC2|FBP1	tiller
LOC_Os01g64730	OsABF1|OsABI5|OREB1|OsbZIP10	transcription
LOC_Os01g64790	OsEREBP2|ERF99	drought
LOC_Os01g64970	SAPK4|OSPDK	seedling
LOC_Os01g66100	sd1|GA20ox2	dwarf
LOC_Os01g66120	OsNAC6|SNAC2	biotic
LOC_Os01g67240	OsFH1	root
LOC_Os01g68020	OsBT	nitrogen
LOC_Os01g69920	OHK2|OsHk3	cytokinin
LOC_Os01g71310	OsCKX4	leaf
LOC_Os01g72530	OsMSR2	drought
LOC_Os01g72570	OsCLT1	cadmium
LOC_Os02g02890	OsCYP2|OsCyp2-P|LRT2	lateral
LOC_Os02g05980	LRK1	panicle
LOC_Os02g08100	Os4CL3	growth
LOC_Os02g08440	OsWRKY71	ga
LOC_Os02g10920	SRZ1	drought
LOC_Os02g15230	BS1	cell
LOC_Os02g17500	OsGMST1	salt
LOC_Os02g32980	OsGLP2-1	leaf
LOC_Os02g33110	OsCIN1	cell
LOC_Os02g34850	SDG725	seed
LOC_Os02g35180	OsRR2	cytokinin
LOC_Os02g36570	OsABC1-2	chloroplast
LOC_Os02g36974	OsGF14e|GF14e|GID2	gibberellin
LOC_Os02g39710	OsCOL4	flower
LOC_Os02g40510	OsPRR1	flower
LOC_Os02g41510	OsMYB30	starch
LOC_Os02g41800	ARF8	iaa
LOC_Os02g41904	OsDEF7|CAL1	xylem
LOC_Os02g43330	OsHOX24	abiotic
LOC_Os02g43790	AP59|OsBIERF3|OsAP59	disease
LOC_Os02g43940	OsDREB4-1|CR223	sheath
LOC_Os02g44500	OsGpx3|GPX3|OsGPx03	homeostasis
LOC_Os02g44870	OsDhn1|OsLip9	temperature
LOC_Os02g45054	SID1|OsIDD4	transcription
LOC_Os02g45250	Roc5|oul1	leaf
LOC_Os02g45770	OsMADS6|MFO1	floral
LOC_Os02g45780	DHS	drought
LOC_Os02g46940	OsKANADI1|OsKANADI2	meristem
LOC_Os02g47470	OsABA8ox1	ethylene
LOC_Os02g48560	OsFAD2|OsFAD2-1	temperature
LOC_Os02g49880	Ghd2|OsK	leaf
LOC_Os02g50240	OsGS|OsGS1|GS1|OsGS1;1|OsGLN1;1	stem
LOC_Os02g50730	OsMMP1	development
LOC_Os02g50930	OsBIRF1	seed
LOC_Os02g50960	OsPIN1|REH1|PIN1b	auxin
LOC_Os02g50970	DSM1	panicle
LOC_Os02g51080	LYL1|OsChlP|OsGGR	leaf
LOC_Os02g51410	OsSK1	panicle
LOC_Os02g51750	OsANN1	growth
LOC_Os02g52210	OsRING-1	blast
LOC_Os02g52250	OsSKIPa	salt
LOC_Os02g52340	OsMADS22	leaf
LOC_Os02g52480	KRP1	leaf
LOC_Os02g53140	COP1|PPS	flower
LOC_Os02g53200	Gns1	disease
LOC_Os02g54160	OsEREBP1	transcription
LOC_Os02g55910	OsMGD	cold
LOC_Os02g57240	KOB1	sheath
LOC_Os02g57250	OsIAA10	resistance
LOC_Os02g57280	OsCBSX3	resistance
LOC_Os02g57530	ETR3	ethylene
LOC_Os02g57720	RWC3|OsPIP1;3	ethylene
LOC_Os03g02160	Ehd4	flower
LOC_Os03g02970	OsDCL1	seedling
LOC_Os03g03150	OsCCS52A|TAD|TE	seedling
LOC_Os03g03370	DSM2	drought
LOC_Os03g03660	OsCDPK1|OsCDPK13|OsCDPK11|OsCPK11|OsCDPK12	seed
LOC_Os03g03990	OscpSRP43	leaf
LOC_Os03g04070	ONAC022	drought
LOC_Os03g04110	CEBiP|OsCEBiP	magnaporthe
LOC_Os03g04920	OsMRP5	seed
LOC_Os03g05390	Z3	leaf
LOC_Os03g05620	OsPht1;1|OsPT1	transporter
LOC_Os03g06410	OsEDR1|OsACDR1|OsMAPKKK1|SPL3	defense
LOC_Os03g06620	OsARD|OsARD2	submergence
LOC_Os03g06630	OsHSFA2d|OsHSF7	transcription
LOC_Os03g06930	OsBLH6	cell
LOC_Os03g07360	OsDof12|OsCDF1	flowering
LOC_Os03g07430	OsRLCK102	resistance
LOC_Os03g07530	OsFBK12	leaf
LOC_Os03g07920	BG1	grain
LOC_Os03g08500	OsBIERF4	salicylic
LOC_Os03g10210	HOX12	panicle
LOC_Os03g10620	HTD2|D88|D14	strigolactone
LOC_Os03g11550	MODD	resistance
LOC_Os03g11900	OsMST4	endosperm
LOC_Os03g12290	GLN1;2|GS1;2|OsGS1;2	grain
LOC_Os03g12414	SDS|OsSDS	flower
LOC_Os03g12660	OsDWARF4|CYP90B2	brassinosteroid
LOC_Os03g12820	OsSRO1c	oxidative
LOC_Os03g12840	DSM3|OsITPK2	salt
LOC_Os03g13010	TUD1|DSG1|ELF1	growth
LOC_Os03g13810	OsPE	seed
LOC_Os03g14370	OsACR9	leaf
LOC_Os03g16150	OsVTC1-3|OsMPG3	pyrophosphorylase
LOC_Os03g16900	OsGDI3	temperature
LOC_Os03g17610	OsTOP6A3	auxin
LOC_Os03g17700	OsMSRMK2|OsMAP1|OsMPK5|OsMAPK2|OsMAPK5|OsBIMK1|OsMPK3	homeostasis
LOC_Os03g18070	OsFAD7	seed
LOC_Os03g18130	OsASN1|OsAS1	root
LOC_Os03g18550	MIT	transporter
LOC_Os03g18820	OsXXT1	root
LOC_Os03g19380	OsCP12	drought
LOC_Os03g20370	OsCam1-1	salt
LOC_Os03g20700	OsCHLH	growth
LOC_Os03g20790	OsEIL1|MHZ6	transcription
LOC_Os03g21060	OsNAP	grain
LOC_Os03g21540	DRUS1	growth
LOC_Os03g29980	ACR7	leaf
LOC_Os03g44380	OsNCED3	ABA
LOC_Os03g45370	OsCCX2	tolerance
LOC_Os03g46440	NH3	growth
LOC_Os03g47740	OsBIHD1	disease
LOC_Os03g48180	OsNPF2.4	nitrate
LOC_Os03g48970	OsNF-YA4	drought
LOC_Os03g49380	OsLOX1	brown
LOC_Os03g49510	OsPIPK1	leaf
LOC_Os03g49900	OsRHC1	disease
LOC_Os03g50310	OsCOL10	leaf
LOC_Os03g51660	TAC3	tiller
LOC_Os03g52840	OsSHM1|OsSHMT1	growth
LOC_Os03g53020	OsbHLH148	jasmonate
LOC_Os03g54000	OPT|OsOPT7	leaf
LOC_Os03g55090	Pho1	starch
LOC_Os03g56950	OsPIL13|OsPIL1	cell
LOC_Os03g57220	GLO1	defense
LOC_Os03g57240	DST	salt
LOC_Os03g60080	OsNAC19|SNAC1|OsNAC9	salt
LOC_Os03g60430	OsIDS1	meristem
LOC_Os03g60509	gh1|OsCHI	panicle
LOC_Os03g60560	ZFP182|ZOS3-21	abiotic
LOC_Os03g60570	ZFP15	abiotic
LOC_Os03g60650	XB15|PP2C	cell
LOC_Os04g17660	OsHAC1;2	root
LOC_Os04g21950	OsWRKY51	ga
LOC_Os04g23890	OsNPH1b	seedlings
LOC_Os04g32050	OsYSL6	manganese
LOC_Os04g36070	OsRR1	auxin
LOC_Os04g37619	OsABA1|OSZEP1	anther
LOC_Os04g37920	OsCRY1b	sheath
LOC_Os04g38720	OsNAC2|OsTIL1|OMTN2|OsORE1	branching
LOC_Os04g38870	GF14b|OsGF14b	leaf
LOC_Os04g41160	OsOxi1	defense
LOC_Os04g43070	OsAMT1;1|OsAMT1.1	transporter
LOC_Os04g44150	OsGA2ox6	ga
LOC_Os04g44820	OsRDCP1	drought
LOC_Os04g45810	Oshox22	ABA
LOC_Os04g45900	OsYSL16	root
LOC_Os04g46220	OsERF1	ethylene
LOC_Os04g47220	OsPIP1;2	arsenite
LOC_Os04g48390	OsSPX-MFS1|OsPSS1	phosphate
LOC_Os04g49510	OsCDPK7	salinity
LOC_Os04g51172	OsBRXL3	panicle
LOC_Os04g51400	OsRMT1	salt
LOC_Os04g52090	OsAP2-39	biomass
LOC_Os04g54800	OsSK3	panicle
LOC_Os04g55230	FLO2	grain
LOC_Os04g55560	SHAT1	transcription
LOC_Os04g55920	OsJAZ1|OsTIFY3|EG2	drought
LOC_Os04g57320	OsIM1	chloroplast
LOC_Os04g57720	OsRR6	salinity
LOC_Os04g58200	OsPORA	leaf
LOC_Os04g58710	OsAAE3	anther
LOC_Os04g58880	RLS2|OsEXO70A1	vascular
LOC_Os05g02500	OsMKP1	dwarf
LOC_Os05g03040	RSR1	temperature
LOC_Os05g04510	OsSAMS1	grain
LOC_Os05g04520	OsPti1a	disease
LOC_Os05g04700	OsLti6b|ddOs32	seedling
LOC_Os05g05160	OsMPK14	drought
LOC_Os05g05590	OsNHX2|OsNHX3	salt
LOC_Os05g12260	OsPYL|RCAR5	growth
LOC_Os05g25770	OsWRKY45|WRKY45	disease
LOC_Os05g27730	OsWRKY53	defense
LOC_Os05g27930	OsDREB2B	drought
LOC_Os05g31140	OsEGL1	glucanase
LOC_Os05g33730	GID1|OsGID1	dwarf
LOC_Os05g33810	OsSPL9	grain
LOC_Os05g34830	OsNAC52	seedlings
LOC_Os05g35170	IDEF2	transcription
LOC_Os05g36360	OsPUB44	immunity
LOC_Os05g37060	MID1|OsARM1	leaf
LOC_Os05g37690	OsCOI1b	JA
LOC_Os05g38150	OsP5CS|OsP5CS1	salt
LOC_Os05g38290	OsPP2C49	ABA
LOC_Os05g39930	OsPUB2	temperature
LOC_Os05g40260	OsSNAT1	melatonin
LOC_Os05g41172	OsSET22|SDG728|OsSUVH8	seed
LOC_Os05g41760	MFS1	sterile
LOC_Os05g43840	PK4|OsPK4|OsCIPK19	magnesium
LOC_Os05g46240	OsRTH2	ethylene
LOC_Os05g47840	OsIPT7	auxin
LOC_Os05g48010	OsMYB55	temperature
LOC_Os05g50380	OsAPL3	starch
LOC_Os05g50710	OsLEA5	panicle
LOC_Os05g50930	OsSIG5	chloroplast
LOC_Os05g51690	NRR|CRCT	root
LOC_Os06g03860	OsSPX-MFS3|OsPSS3	shoot
LOC_Os06g03990	OsACS6|SSG6	pollen
LOC_Os06g04070	OsADC1	seedling
LOC_Os06g09910	OsHAL3	growth
LOC_Os06g21410	OSIAGP	growth
LOC_Os06g24070	OsGLK1	chloroplast
LOC_Os06g24730	NYC3	leaf
LOC_Os06g40080	Se5|OsHY1|OsHO1|YGL2	breeding
LOC_Os06g40640	OsAld-Y	growth
LOC_Os06g44010	OsWRKY28	transcription
LOC_Os06g45500	OsHMA9	cadmium
LOC_Os06g45820	OsFtsH2	leaf
LOC_Os07g01560	OsMST3	root
LOC_Os07g05010	OsPIL14|OsPIF14	stress
LOC_Os07g05820	GLO3	root
LOC_Os07g08840	OsTrx23|OsTRXh1	tiller
LOC_Os07g22930	OsGBSSII	starch
LOC_Os07g25710	OsPHR2	root
LOC_Os07g30970	OsNDPK1	leaf
LOC_Os07g34589	eIF-1	salt
LOC_Os07g37100	OsENT2	endosperm
LOC_Os07g37320	OsMST6	endosperm
LOC_Os07g37400	OsMsr9	root
LOC_Os07g38170	OsREM4.1	brassinosteroid
LOC_Os07g38240	OsSAP16	development
LOC_Os07g39220	OsBZR1	brassinosteroid
LOC_Os07g40000	OsLBD38	yield
LOC_Os07g40290	OsGH3.8|OsGH3-8|OsMGH3	transcription
LOC_Os07g41370	OsMADS18	flower
LOC_Os07g42940	SAPK2|OsSAPK2	drought
LOC_Os07g43010	DTM1	anther
LOC_Os07g44330	OsPDK1	root
LOC_Os07g46450	SPIN6	blast
LOC_Os07g46460	ABC1|OsFd-GOGAT|SPL32|ES7	nitrogen
LOC_Os07g47620	OsUsp1	submergence
LOC_Os07g48430	rth1|OsAPY	growth
LOC_Os07g48630	OsEIL2	seedling
LOC_Os07g49330	OsPLC1	salt
LOC_Os08g06380	CslF6	stem
LOC_Os08g06480	OsTPL|ASP1|OsLIS-L1	meristem
LOC_Os08g06630	OsSIG1	leaf
LOC_Os08g10080	OMTN6	drought
LOC_Os08g31580	OsERF48|OsDRAP1	root
LOC_Os08g34210	OsGAPDH	ABA
LOC_Os08g36320	OsGAD1	root
LOC_Os08g38460	OsRHP1	leaf
LOC_Os08g38880	SRWD1	salt
LOC_Os08g39450	OsDOG|OsSAP11	abiotic
LOC_Os08g40620	MAP	meristem
LOC_Os08g42440	OsCOL15	grain
LOC_Os08g42580	OsCERK1	defense
LOC_Os08g43334	OsHsfB2b	salt
LOC_Os08g43560	OsAPX4	leaf
LOC_Os09g16510	OsWRKY74	nitrogen
LOC_Os09g25060	OsWRKY76	disease
LOC_Os09g25850	OsGL1-1|WSL2	drought
LOC_Os09g26960	EP	grain
LOC_Os09g26999	DEP1|DN1|qPE9-1|OsDEP1	shoot
LOC_Os09g28210	qRT9|OsbHLH120	root
LOC_Os09g28310	OsbZIP72	drought
LOC_Os09g28354	OsHsf23	leaf
LOC_Os09g28390	OsABA8ox3	seed
LOC_Os09g28440	OsEATB	branching
LOC_Os09g29460	Oshox4	leaf
LOC_Os09g35010	OsDREB1B	salicylic
LOC_Os09g35030	OsDREB1A|OsDREBL|OsCBF3	salt
LOC_Os09g36200	SGR	senescence
LOC_Os09g36300	OsLon1	leaf
LOC_Os09g36440	OsTFIIB	transcription
LOC_Os09g36930	OsPIP2;7	root
LOC_Os10g31850	DCA1	drought
LOC_Os10g35720	OsGRXS17	drought
LOC_Os10g39130	OsMADS56	flower
LOC_Os10g39420	SPK	starch
LOC_Os10g39620	RIF2	mitochondria
LOC_Os10g40600	OsNRT1.3|NRT1.1B|OsNPF6.5	nitrate
LOC_Os10g40640	OsGGT	cold
LOC_Os10g41200	MYBS3|OsMYBS3	transcription
LOC_Os10g41230	OsHox1	auxin
LOC_Os10g41260	OsMYBS2	seed
LOC_Os10g42430	OsMYC2	transcription
LOC_Os10g42690	JMJ706|OsJMJ706	floral
LOC_Os10g42710	OsSRO1a	tolerance
LOC_Os10g42960	OsDUR3	nitrogen
LOC_Os11g01330	D53	strigolactone
LOC_Os11g01530	OsFER1	reproductive
LOC_Os11g08210	OsNAC5	abiotic
LOC_Os11g09010	PAD4|OsPAD4	bacteria
LOC_Os12g01530	OsFER2	panicle
LOC_Os12g03040	ONAC131	blast
LOC_Os12g06520	RSG	reproductive
LOC_Os12g07190	OsCBSCBSPB4	leaf
LOC_Os12g08810	OsGGP	growth
LOC_Os12g36180	XB21	resistance
LOC_Os12g42310	OsPPKL3	grain
LOC_Os12g44380	OsSUT2|OsSUT2M	leaf
