# Supplementary material for: Genome-Wide Identification of SNAC1-Targeted Genes Involved in Drought Response in Rice
Source: Front Plant Sci. 2019 Jul 26;10:982. doi: 10.3389/fpls.2019.00982 (PMC6677020; doi:10.3389/fpls.2019.00982)
Supplement: TABLE S4 — Detail information for the SNAC1TGD genes. [file Table_4.XLSX]

## Sheet: Sheet1
Supplementary Table 4. Detail information for the SNAC1TGD genes.
Gene ID	Symbol	Putative Function
LOC_Os01g04390		expressed protein
LOC_Os01g13280		ubiquitin conjugating enzyme protein
LOC_Os01g36220		bZIP transcription factor domain,bZIP_1
LOC_Os01g49710		glutathione S-transferase
LOC_Os01g54670		coiled-coil domain-containing protein 25
LOC_Os01g60330		inactive receptor kinase At2g26730 precursor
LOC_Os01g61510		ammonium transporter protein
LOC_Os01g64360		MYB family transcription factor
LOC_Os01g67540		AMP-binding domain containing protein
LOC_Os01g69200		regulatory protein
LOC_Os01g71340		glycosyl hydrolases family 17
LOC_Os01g72570	OsCLT1	expressed protein
LOC_Os02g01140		GDSL-like lipase/acylhydrolase
LOC_Os02g02740		PPR repeat containing protein, expressed
LOC_Os02g09510		limonoid UDP-glucosyltransferase, expressed
LOC_Os02g09810		amino acid transporter, expressed
LOC_Os02g11790		OsFBK4 - F-box domain and kelch repeat containing protein, expressed
LOC_Os02g32650		expressed protein
LOC_Os02g41840		DUF584 domain containing protein, expressed
LOC_Os02g43330	OsHOX24	homeobox associated leucine zipper, expressed
LOC_Os02g43660		plastocyanin-like domain containing protein, expressed
LOC_Os02g45780	DHS	zinc finger, C3HC4 type domain containing protein, expressed
LOC_Os02g49770		NHL repeat-containing protein, expressed
LOC_Os02g50820		nucleobase-ascorbate transporter, expressed
LOC_Os02g51930		cytokinin-O-glucosyltransferase 2, expressed
LOC_Os02g54254	OsLKR|SDH	saccharopine dehydrogenase, putative, expressed
LOC_Os02g54640		glutamate receptor, expressed
LOC_Os02g54830		RING-H2 finger protein, expressed
LOC_Os02g57560		tyrosine protein kinase domain containing protein, expressed
LOC_Os03g04120		AMP-binding enzyme, expressed
LOC_Os03g04310	RAI1	BHLH transcription factor, putative, expressed
LOC_Os03g06250		retrotransposon protein, expressed
LOC_Os03g08320		ZIM domain containing protein, expressed
LOC_Os03g10110		cupin domain containing protein, expressed
LOC_Os03g12730	OsBRR1	receptor protein kinase CLAVATA1 precursor, expressed
LOC_Os03g12820	OsSRO1c	ATP8, putative, expressed
LOC_Os03g14050		thaumatin-like protein 1 precursor, expressed
LOC_Os03g15270		gibberellin receptor GID1L2, expressed
LOC_Os03g16920		DnaK family protein, expressed
LOC_Os03g17350	Rcn1|OsABCG5	white-brown complex homolog protein, putative, expressed
LOC_Os03g17700	OsMSRMK2|OsMAP1|OsMPK5|OsMAPK2|OsMAPK5|OsBIMK1|OsMPK3	CGMC_MAPKCGMC_2_ERK.2 - CGMC includes CDA, MAPK, GSK3, and CLKC kinases, expressed
LOC_Os03g18130	OsASN1|OsAS1	asparagine synthetase, putative, expressed
LOC_Os03g19260		expressed protein
LOC_Os03g47730		homeobox domain containing protein, expressed
LOC_Os03g55120		plastocyanin-like domain containing protein, expressed
LOC_Os03g59320		expressed protein
LOC_Os03g60260		ANT1 in Arabidopsis
LOC_Os03g60570	ZFP15	ZOS3-22 - C2H2 zinc finger protein, expressed
LOC_Os04g32620	OsRap2.6	ethylene-responsive transcription factor ERF114, putative, expressed
LOC_Os04g33820		F-box domain containing protein, expressed
LOC_Os04g38042		retrotransposon protein
LOC_Os04g39110	OsGASR2	GASR4 - Gibberellin-regulated GASA/GAST/Snakin family protein precursor, expressed
LOC_Os04g45890		retrotransposon protein
LOC_Os04g46830		Protease inhibitor/seed storage/LTP family protein precursor
LOC_Os04g46970		glucosyltransferase
LOC_Os04g49370		expressed protein
LOC_Os04g49450		MYB family transcription factor
LOC_Os04g54240		wound induced protein
LOC_Os05g01140	OsJMT1	methyltransferase, putative, expressed
LOC_Os05g28780		Glycine and cysteine rich family protein precursor
LOC_Os05g38280		expressed protein
LOC_Os05g41590		glycerol-3-phosphate dehydrogenase
LOC_Os05g46350		IQ calmodulin-binding motif domain containing protein
LOC_Os05g46750		expressed protein
LOC_Os05g47840	OsIPT7	IPP transferase, putative, expressed
LOC_Os05g49940	OsCV	expressed protein
LOC_Os06g01620		Scarecrow-like 6
LOC_Os06g03670		dehydration-responsive element-binding protein
LOC_Os06g04870		homeobox associated leucine zipper
LOC_Os06g05420		expressed protein
LOC_Os06g10109		expressed protein
LOC_Os07g02540		Acyl-CoA N-acyltransferases (NAT) superfamily protein
LOC_Os07g12890	OsZIP8	metal cation transporter, putative, expressed
LOC_Os07g34006		transporter family protein
LOC_Os07g38570		expressed protein
LOC_Os07g42924		dehydrogenase
LOC_Os07g44410		WD40-like Beta Propeller Repeat family protein
LOC_Os07g48080		expressed protein
LOC_Os08g10080	OMTN6	no apical meristem protein, putative, expressed
LOC_Os08g40270		lectin-like protein kinase
LOC_Os08g43334	OsHsfB2b	HSF-type DNA-binding domain containing protein, expressed
LOC_Os09g17630		receptor-like protein kinase 2
LOC_Os09g28210	qRT9|OsbHLH120	bHelix-loop-helix transcription factor, putative, expressed
LOC_Os10g38020		expressed protein
LOC_Os10g39920		expressed protein
LOC_Os10g40490		U-box domain containing protein
LOC_Os10g40720	OsEXPB3	expansin precursor, putative, expressed
LOC_Os10g41550		beta-amylase
LOC_Os11g02240	OsCIPK15	CAMK_KIN1/SNF1/Nim1_like.4 - CAMK includes calcium/calmodulin depedent protein kinases, expressed
LOC_Os11g36160		receptor-like protein kinase 2 precursor
LOC_Os12g02790		expressed protein
LOC_Os12g03040	ONAC131	no apical meristem protein, putative, expressed
LOC_Os12g40180		expressed protein
