# Supplementary material for: Genome-Wide Identification of SNAC1-Targeted Genes Involved in Drought Response in Rice
Source: Front Plant Sci. 2019 Jul 26;10:982. doi: 10.3389/fpls.2019.00982 (PMC6677020; doi:10.3389/fpls.2019.00982)
Supplement: TABLE S5 — Detail information for the GO enrichment of the SNAC1TGD genes. [file Table_5.xlsx]

## Sheet: Sheet1
Supplementary Table 5. Detail information for the GO enrichment of the SNAC1TGD genes.
ID	term	count	genes	logFC	adj_pval	zscore
GO:0006355	regulation of transcription, DNA-templated	16	LOC_Os04g32620	3.00771	0.000184591	1.5
GO:0006355	regulation of transcription, DNA-templated	16	LOC_Os08g43334	3.28825	0.000184591	1.5
GO:0006355	regulation of transcription, DNA-templated	16	LOC_Os12g03040	1.6201	0.000184591	1.5
GO:0006355	regulation of transcription, DNA-templated	16	LOC_Os06g04870	-5.80056	0.000184591	1.5
GO:0006355	regulation of transcription, DNA-templated	16	LOC_Os02g43330	6.20692	0.000184591	1.5
GO:0006355	regulation of transcription, DNA-templated	16	LOC_Os06g03670	5.85838	0.000184591	1.5
GO:0006355	regulation of transcription, DNA-templated	16	LOC_Os05g46750	4.7875	0.000184591	1.5
GO:0006355	regulation of transcription, DNA-templated	16	LOC_Os03g60570	5.28153	0.000184591	1.5
GO:0006355	regulation of transcription, DNA-templated	16	LOC_Os01g64360	4.05481	0.000184591	1.5
GO:0006355	regulation of transcription, DNA-templated	16	LOC_Os03g17700	1.71422	0.000184591	1.5
GO:0006355	regulation of transcription, DNA-templated	16	LOC_Os03g12730	-1.89808	0.000184591	1.5
GO:0006355	regulation of transcription, DNA-templated	16	LOC_Os08g10080	-3.42931	0.000184591	1.5
GO:0006355	regulation of transcription, DNA-templated	16	LOC_Os01g36220	1.48463	0.000184591	1.5
GO:0006355	regulation of transcription, DNA-templated	16	LOC_Os03g47730	-7.2468	0.000184591	1.5
GO:0006355	regulation of transcription, DNA-templated	16	LOC_Os06g01620	-3.45119	0.000184591	1.5
GO:0006355	regulation of transcription, DNA-templated	16	LOC_Os03g14050	4.99913	0.000184591	1.5
GO:1901701	cellular response to oxygen-containing compound	10	LOC_Os03g12820	4.53524	2.2e-05	1.26491
GO:1901701	cellular response to oxygen-containing compound	10	LOC_Os10g40490	2.9736	2.2e-05	1.26491
GO:1901701	cellular response to oxygen-containing compound	10	LOC_Os11g36160	-5.01032	2.2e-05	1.26491
GO:1901701	cellular response to oxygen-containing compound	10	LOC_Os03g14050	4.99913	2.2e-05	1.26491
GO:1901701	cellular response to oxygen-containing compound	10	LOC_Os03g08320	3.04786	2.2e-05	1.26491
GO:1901701	cellular response to oxygen-containing compound	10	LOC_Os08g40270	3.45873	2.2e-05	1.26491
GO:1901701	cellular response to oxygen-containing compound	10	LOC_Os05g46750	4.7875	2.2e-05	1.26491
GO:1901701	cellular response to oxygen-containing compound	10	LOC_Os03g04310	-4.34929	2.2e-05	1.26491
GO:1901701	cellular response to oxygen-containing compound	10	LOC_Os02g09510	1.1462	2.2e-05	1.26491
GO:1901701	cellular response to oxygen-containing compound	10	LOC_Os02g54640	-4.25987	2.2e-05	1.26491
GO:0009409	response to cold	10	LOC_Os04g46830	-7.19156	0.00100069	1.89737
GO:0009409	response to cold	10	LOC_Os01g71340	2.42639	0.00100069	1.89737
GO:0009409	response to cold	10	LOC_Os10g41550	3.54653	0.00100069	1.89737
GO:0009409	response to cold	10	LOC_Os12g03040	1.6201	0.00100069	1.89737
GO:0009409	response to cold	10	LOC_Os02g57560	-1.60147	0.00100069	1.89737
GO:0009409	response to cold	10	LOC_Os04g49450	3.92323	0.00100069	1.89737
GO:0009409	response to cold	10	LOC_Os02g43330	6.20692	0.00100069	1.89737
GO:0009409	response to cold	10	LOC_Os01g49710	4.40096	0.00100069	1.89737
GO:0009409	response to cold	10	LOC_Os03g17700	1.71422	0.00100069	1.89737
GO:0009409	response to cold	10	LOC_Os01g61510	2.40282	0.00100069	1.89737
GO:0009414	response to water deprivation	10	LOC_Os04g32620	3.00771	0.00119442	1.89737
GO:0009414	response to water deprivation	10	LOC_Os08g10080	-3.42931	0.00119442	1.89737
GO:0009414	response to water deprivation	10	LOC_Os10g40490	2.9736	0.00119442	1.89737
GO:0009414	response to water deprivation	10	LOC_Os10g41550	3.54653	0.00119442	1.89737
GO:0009414	response to water deprivation	10	LOC_Os03g16920	7.30407	0.00119442	1.89737
GO:0009414	response to water deprivation	10	LOC_Os12g03040	1.6201	0.00119442	1.89737
GO:0009414	response to water deprivation	10	LOC_Os06g03670	5.85838	0.00119442	1.89737
GO:0009414	response to water deprivation	10	LOC_Os11g02240	2.83901	0.00119442	1.89737
GO:0009414	response to water deprivation	10	LOC_Os03g17700	1.71422	0.00119442	1.89737
GO:0009414	response to water deprivation	10	LOC_Os03g12730	-1.89808	0.00119442	1.89737
GO:0009651	response to salt stress	10	LOC_Os04g32620	3.00771	0.0167743	1.26491
GO:0009651	response to salt stress	10	LOC_Os04g46830	-7.19156	0.0167743	1.26491
GO:0009651	response to salt stress	10	LOC_Os01g71340	2.42639	0.0167743	1.26491
GO:0009651	response to salt stress	10	LOC_Os02g57560	-1.60147	0.0167743	1.26491
GO:0009651	response to salt stress	10	LOC_Os04g49450	3.92323	0.0167743	1.26491
GO:0009651	response to salt stress	10	LOC_Os02g43330	6.20692	0.0167743	1.26491
GO:0009651	response to salt stress	10	LOC_Os02g45780	2.24898	0.0167743	1.26491
GO:0009651	response to salt stress	10	LOC_Os01g49710	4.40096	0.0167743	1.26491
GO:0009651	response to salt stress	10	LOC_Os04g39110	-1.31059	0.0167743	1.26491
GO:0009651	response to salt stress	10	LOC_Os01g64360	4.05481	0.0167743	1.26491
GO:0010200	response to chitin	8	LOC_Os03g15270	2.83658	0.00760851	2.12132
GO:0010200	response to chitin	8	LOC_Os09g17630	-4.4395	0.00760851	2.12132
GO:0010200	response to chitin	8	LOC_Os04g32620	3.00771	0.00760851	2.12132
GO:0010200	response to chitin	8	LOC_Os08g43334	3.28825	0.00760851	2.12132
GO:0010200	response to chitin	8	LOC_Os10g40490	2.9736	0.00760851	2.12132
GO:0010200	response to chitin	8	LOC_Os03g60570	5.28153	0.00760851	2.12132
GO:0010200	response to chitin	8	LOC_Os03g17700	1.71422	0.00760851	2.12132
GO:0010200	response to chitin	8	LOC_Os01g61510	2.40282	0.00760851	2.12132
GO:0009751	response to salicylic acid	7	LOC_Os04g32620	3.00771	0.000441431	1.88982
GO:0009751	response to salicylic acid	7	LOC_Os04g49450	3.92323	0.000441431	1.88982
GO:0009751	response to salicylic acid	7	LOC_Os01g49710	4.40096	0.000441431	1.88982
GO:0009751	response to salicylic acid	7	LOC_Os04g39110	-1.31059	0.000441431	1.88982
GO:0009751	response to salicylic acid	7	LOC_Os03g08320	3.04786	0.000441431	1.88982
GO:0009751	response to salicylic acid	7	LOC_Os08g40270	3.45873	0.000441431	1.88982
GO:0009751	response to salicylic acid	7	LOC_Os01g64360	4.05481	0.000441431	1.88982
GO:0009723	response to ethylene	7	LOC_Os04g49450	3.92323	0.00115259	1.88982
GO:0009723	response to ethylene	7	LOC_Os02g45780	2.24898	0.00115259	1.88982
GO:0009723	response to ethylene	7	LOC_Os05g46750	4.7875	0.00115259	1.88982
GO:0009723	response to ethylene	7	LOC_Os07g02540	-5.21604	0.00115259	1.88982
GO:0009723	response to ethylene	7	LOC_Os01g64360	4.05481	0.00115259	1.88982
GO:0009723	response to ethylene	7	LOC_Os12g03040	1.6201	0.00115259	1.88982
GO:0009723	response to ethylene	7	LOC_Os07g44410	3.61842	0.00115259	1.88982
GO:0045893	positive regulation of transcription, DNA-templated	7	LOC_Os04g32620	3.00771	0.0222783	1.13389
GO:0045893	positive regulation of transcription, DNA-templated	7	LOC_Os08g10080	-3.42931	0.0222783	1.13389
GO:0045893	positive regulation of transcription, DNA-templated	7	LOC_Os09g28210	3.11143	0.0222783	1.13389
GO:0045893	positive regulation of transcription, DNA-templated	7	LOC_Os03g04310	-4.34929	0.0222783	1.13389
GO:0045893	positive regulation of transcription, DNA-templated	7	LOC_Os12g03040	1.6201	0.0222783	1.13389
GO:0045893	positive regulation of transcription, DNA-templated	7	LOC_Os04g49450	3.92323	0.0222783	1.13389
GO:0045893	positive regulation of transcription, DNA-templated	7	LOC_Os02g43330	6.20692	0.0222783	1.13389
GO:0050832	defense response to fungus	7	LOC_Os09g17630	-4.4395	0.030733	1.13389
GO:0050832	defense response to fungus	7	LOC_Os04g32620	3.00771	0.030733	1.13389
GO:0050832	defense response to fungus	7	LOC_Os04g46830	-7.19156	0.030733	1.13389
GO:0050832	defense response to fungus	7	LOC_Os12g03040	1.6201	0.030733	1.13389
GO:0050832	defense response to fungus	7	LOC_Os11g02240	2.83901	0.030733	1.13389
GO:0050832	defense response to fungus	7	LOC_Os03g17700	1.71422	0.030733	1.13389
GO:0050832	defense response to fungus	7	LOC_Os01g61510	2.40282	0.030733	1.13389
GO:0071310	cellular response to organic substance	6	LOC_Os03g12820	4.53524	0.00205079	1.63299
GO:0071310	cellular response to organic substance	6	LOC_Os10g40490	2.9736	0.00205079	1.63299
GO:0071310	cellular response to organic substance	6	LOC_Os03g14050	4.99913	0.00205079	1.63299
GO:0071310	cellular response to organic substance	6	LOC_Os03g04310	-4.34929	0.00205079	1.63299
GO:0071310	cellular response to organic substance	6	LOC_Os03g60570	5.28153	0.00205079	1.63299
GO:0071310	cellular response to organic substance	6	LOC_Os04g33820	4.07462	0.00205079	1.63299
GO:0009725	response to hormone	6	LOC_Os03g12820	4.53524	0.00291403	-0.816497
GO:0009725	response to hormone	6	LOC_Os05g01140	-3.51669	0.00291403	-0.816497
GO:0009725	response to hormone	6	LOC_Os03g47730	-7.2468	0.00291403	-0.816497
GO:0009725	response to hormone	6	LOC_Os03g04310	-4.34929	0.00291403	-0.816497
GO:0009725	response to hormone	6	LOC_Os04g33820	4.07462	0.00291403	-0.816497
GO:0009725	response to hormone	6	LOC_Os06g04870	-5.80056	0.00291403	-0.816497
